# Supplementary material for: Crystal structure of ethyl 2-amino-4-(4-meth­oxy­phen­yl)-4H-1-benzothieno[3,2-b]pyran-3-carboxyl­ate
Source: Acta Crystallogr E Crystallogr Commun. 2015 Apr 30;71(Pt 5):o366–7. doi: 10.1107/S2056989015008154 (PMC4420120; doi:10.1107/S2056989015008154)
Supplement: Supplementary file 1 [file e-71-0o366-sup1.cif]

##############################################################################
#                                                                            #
# This CIF contains the data in a paper accepted for publication in          #
# Acta Crystallographica Section E. It conforms to the requirements of       #
# Notes for Authors for Acta Crystallographica Section E, and has been       #
# peer reviewed under the auspices of the IUCr Commission on Journals.       #
#                                                                            #
# Full details of the Crystallographic Information File format               #
# are given in the paper "The Crystallographic Information File (CIF):       #
# a New Standard Archive File for Crystallography" by S. R. Hall, F. H.      #
# Allen and I. D. Brown [Acta Cryst. (1991), A47, 655-685].                  #
#                                                                            #
# The current version of the core CIF dictionary is obtainable from          #
# ftp://ftp.iucr.org/pub/cif_core.dic.                                       #
#                                                                            #
# Software is freely available for graphical display of the structure(s)     #
# in this CIF. For information consult the CIF software page                 #
# http://www.iucr.org/resources/cif/software.                                #
#                                                                            #
# This file may be used for bona fide research purposes within the           #
# scientific community so long as proper attribution is given to the journal # 
# article from which it was obtained.                                        #
#                                                                            #
##############################################################################
data_I
_database_code_depnum_ccdc_archive 'CCDC 1061576'
_audit_creation_method     SHELXL-97
_journal_date_recd_electronic     2015-04-09
_journal_date_accepted     2015-04-23
_journal_name_full     'Acta Crystallographica, Section E'
_journal_year     2015
_journal_volume     71
_journal_issue      5
_journal_page_first     o366
_journal_page_last     o367
_journal_paper_category     HO
_journal_paper_doi     10.1107/S2056989015008154
_journal_coeditor_code     TK5366
_publ_contact_author_name     'Mohamed Bakhouch'
_publ_contact_author_address
;
D\'epartement de Chimie, Facult\'e' des Sciences, Dhar Mehraz,
BP 1796 Atlas, 30000 Fes, Morocco
;
_publ_contact_author_email     'm.bakhouch@yahoo.fr'
_publ_contact_author_fax     '212 537 77 54 40'
_publ_contact_author_phone     '212 537 77 54 40'
_publ_section_title
;\
Crystal structure of ethyl
2-amino-4-(4-methoxyphenyl)-4<i>H</i>-1-benzothieno[3,2-<i>b</i>]pyran-3-\
carboxylate
;
loop_
    _publ_author_name
    _publ_author_address
    'Bakhouch, Mohamed'
;
D\'epartement de Chimie, Facult\'e des Sciences, Dhar Mehraz,
BP 1796 Atlas, 30000 Fes, Morocco
;
    'Kerbal, Abdelali'
;
D\'epartement de Chimie, Facult\'e des Sciences, Dhar Mehraz,
BP 1796 Atlas, 30000 Fes, Morocco
;
    'El Yazidi, Mohamed'
;
D\'epartement de Chimie, Facult\'e des Sciences, Dhar Mehraz,
BP 1796 Atlas, 30000 Fes, Morocco
;
    'Saadi, Mohamed'
;
Laboratoire de Chimie du Solide Appliqu\'ee,
Facult\'e des Sciences, Universit\'e Mohammed V
Avenue Ibn Battouta, BP 1014, Rabat, Morocco
;
    'El Ammari, Lahcen'
;
Laboratoire de Chimie du Solide Appliqu\'ee,
Facult\'e des Sciences, Universit\'e Mohammed V
Avenue Ibn Battouta, BP 1014, Rabat, Morocco
;
_chemical_name_systematic
;\
2-Amino-4-(4-methoxyphenyl)-4<i>H</i>-1-benzothieno[3,2-<i>b</i>]pyran-3-\
carboxylate
;
_chemical_name_common     ?
_chemical_formula_moiety     'C21 H19 N O4 S'
_chemical_formula_sum     'C21 H19 N O4 S'
_chemical_formula_iupac     'C21 H19 N O4 S'
_chemical_formula_weight     381.43
_chemical_melting_point     ?
_symmetry_cell_setting     monoclinic
_symmetry_space_group_name_H-M     'P 21/c '
_symmetry_space_group_name_Hall     '-P 2ybc '
loop_
    _symmetry_equiv_pos_as_xyz
    'x, y, z'
    '-x, y+1/2, -z+1/2'
    '-x, -y, -z'
    'x, -y-1/2, z-1/2'
_cell_length_a     11.8355(7)
_cell_length_b     18.6222(11)
_cell_length_c     9.0110(5)
_cell_angle_alpha     90.00
_cell_angle_beta     106.502(2)
_cell_angle_gamma     90.00
_cell_volume     1904.25(19)
_cell_formula_units_Z     4
_cell_measurement_reflns_used     5347
_cell_measurement_theta_min     2.19
_cell_measurement_theta_max     29.57
_cell_measurement_temperature     296(2)
_exptl_crystal_description     Block
_exptl_crystal_colour     colourless
_exptl_crystal_size_max     0.42
_exptl_crystal_size_mid     0.31
_exptl_crystal_size_min     0.26
_exptl_crystal_density_diffrn     1.330
_exptl_crystal_density_meas     ?
_exptl_crystal_density_method     'not measured'
_exptl_crystal_F_000     800
_exptl_absorpt_coefficient_mu     0.196
_exptl_absorpt_correction_type     multi-scan
_exptl_absorpt_process_details
;
(SADABS; Sheldrick, 1995)
;
_exptl_absorpt_correction_T_min     0.6729
_exptl_absorpt_correction_T_max     0.7461
_exptl_special_details     ?
_diffrn_ambient_temperature     296(2)
_diffrn_radiation_type     MoK\a
_diffrn_radiation_wavelength     0.71073
_diffrn_radiation_source     'fine-focus sealed tube'
_diffrn_radiation_monochromator     graphite
_diffrn_measurement_device_type     'Bruker X8 APEX'
_diffrn_measurement_method     '\f and \w scans'
_diffrn_reflns_number     38870
_diffrn_reflns_av_R_equivalents     0.0306
_diffrn_reflns_av_sigmaI/netI     0.0169
_diffrn_reflns_theta_min     2.19
_diffrn_reflns_theta_max     29.57
_diffrn_reflns_theta_full     29.57
_diffrn_measured_fraction_theta_max     0.999
_diffrn_measured_fraction_theta_full     0.999
_diffrn_reflns_limit_h_min     -16
_diffrn_reflns_limit_h_max     16
_diffrn_reflns_limit_k_min     -25
_diffrn_reflns_limit_k_max     25
_diffrn_reflns_limit_l_min     -8
_diffrn_reflns_limit_l_max     12
_refine_special_details
;
Refinement of <i>F</i>^2^ against all reflections. The weighted <i>R</i>-factor
<i>wR</i> and goodness of fit <i>S</i> are based on <i>F</i>^2^, conventional
<i>R</i>-factors <i>R</i> are based on <i>F</i>, with <i>F</i> set to zero for
negative <i>F</i>^2^. The threshold expression of <i>F</i>^2^ >
\s(<i>F</i>^2^) is used only for calculating <i>R</i>-factors(gt) <i>etc</i>.
and is not relevant to the choice of reflections for refinement.
<i>R</i>-factors based on <i>F</i>^2^ are statistically about twice as large
as those based on <i>F</i>, and <i>R</i>- factors based on all data will be
even larger.
;
_reflns_number_total     5347
_reflns_number_gt     4118
_reflns_threshold_expression     I>2\s(I)
_refine_ls_structure_factor_coef     Fsqd
_refine_ls_matrix_type     full
_refine_ls_R_factor_all     0.0602
_refine_ls_R_factor_gt     0.0435
_refine_ls_wR_factor_gt     0.1146
_refine_ls_wR_factor_ref     0.1304
_refine_ls_goodness_of_fit_ref     1.062
_refine_ls_restrained_S_all     1.062
_refine_ls_number_reflns     5347
_refine_ls_number_parameters     244
_refine_ls_number_restraints     0
_refine_ls_hydrogen_treatment     constr
_refine_ls_weighting_scheme     calc
_refine_ls_weighting_details
         'calc w=1/[\s^2^(Fo^2^)+(0.0559P)^2^+0.5166P] where P=(Fo^2^+2Fc^2^)/3'
_atom_sites_solution_hydrogens     geom
_atom_sites_solution_primary     direct
_atom_sites_solution_secondary     difmap
_refine_ls_shift/su_max     0.001
_refine_ls_shift/su_mean     0.000
_refine_diff_density_max     0.252
_refine_diff_density_min     -0.268
_refine_ls_extinction_method     none
_refine_ls_extinction_coef     ?
loop_
    _atom_type_symbol
    _atom_type_description
    _atom_type_scat_dispersion_real
    _atom_type_scat_dispersion_imag
    _atom_type_scat_source
    'C' 'C' 0.0033 0.0016
                         'International Tables Vol C Tables 4.2.6.8 and 6.1.1.4'
    'H' 'H' 0.0000 0.0000
                         'International Tables Vol C Tables 4.2.6.8 and 6.1.1.4'
    'N' 'N' 0.0061 0.0033
                         'International Tables Vol C Tables 4.2.6.8 and 6.1.1.4'
    'O' 'O' 0.0106 0.0060
                         'International Tables Vol C Tables 4.2.6.8 and 6.1.1.4'
    'S' 'S' 0.1246 0.1234
                         'International Tables Vol C Tables 4.2.6.8 and 6.1.1.4'
_computing_data_collection
;
APEX2 (Bruker, 2009)
;
_computing_cell_refinement
;
SAINT (Bruker, 2009)
;
_computing_data_reduction
;
SAINT (Bruker, 2009)
;
_computing_structure_solution
;
SHELXS97 (Sheldrick, 2008)
;
_computing_structure_refinement
;
SHELXL97 (Sheldrick, 2008)
;
_computing_molecular_graphics
;
ORTEP-3 for Windows (Farrugia, 2012)
;
_computing_publication_material
;
PLATON (Spek, 2009) and publCIF (Westrip, 2010)
;
loop_
    _atom_site_type_symbol
    _atom_site_label
    _atom_site_fract_x
    _atom_site_fract_y
    _atom_site_fract_z
    _atom_site_U_iso_or_equiv
    _atom_site_adp_type
    _atom_site_calc_flag
    _atom_site_refinement_flags
    _atom_site_occupancy
    _atom_site_symmetry_multiplicity
    _atom_site_disorder_assembly
    _atom_site_disorder_group
    C C1 0.54915(13) 0.61283(8) 0.9681(2) 0.0525(4) Uani d . 1 1 . .
    C C2 0.46963(16) 0.61032(10) 1.0560(3) 0.0699(5) Uani d . 1 1 . .
    H H2 0.4006 0.5837 1.0231 0.084 Uiso calc R 1 1 . .
    C C3 0.4953(2) 0.64792(11) 1.1919(3) 0.0816(6) Uani d . 1 1 . .
    H H3 0.4434 0.6463 1.2522 0.098 Uiso calc R 1 1 . .
    C C4 0.5973(2) 0.68840(11) 1.2411(3) 0.0830(7) Uani d . 1 1 . .
    H H4 0.6126 0.7137 1.3337 0.100 Uiso calc R 1 1 . .
    C C5 0.67644(18) 0.69176(9) 1.1550(2) 0.0666(5) Uani d . 1 1 . .
    H H5 0.7445 0.7193 1.1885 0.080 Uiso calc R 1 1 . .
    C C6 0.65300(13) 0.65344(7) 1.01733(18) 0.0460(3) Uani d . 1 1 . .
    C C7 0.72073(12) 0.64514(7) 0.90952(16) 0.0412(3) Uani d . 1 1 . .
    C C8 0.88161(12) 0.67389(7) 0.81926(15) 0.0394(3) Uani d . 1 1 . .
    C C9 0.84330(12) 0.62861(7) 0.69542(15) 0.0405(3) Uani d . 1 1 . .
    C C10 0.73518(13) 0.58116(7) 0.67067(16) 0.0434(3) Uani d . 1 1 . .
    H H10 0.6822 0.5911 0.5675 0.052 Uiso calc R 1 1 . .
    C C11 0.67418(12) 0.60232(7) 0.78831(17) 0.0436(3) Uani d . 1 1 . .
    C C12 0.76078(13) 0.50065(7) 0.68312(15) 0.0416(3) Uani d . 1 1 . .
    C C13 0.83473(14) 0.47133(8) 0.81661(16) 0.0484(3) Uani d . 1 1 . .
    H H13 0.8741 0.5016 0.8968 0.058 Uiso calc R 1 1 . .
    C C14 0.85118(15) 0.39799(8) 0.83308(19) 0.0537(4) Uani d . 1 1 . .
    H H14 0.9009 0.3792 0.9239 0.064 Uiso calc R 1 1 . .
    C C15 0.79345(14) 0.35251(8) 0.7142(2) 0.0517(4) Uani d . 1 1 . .
    C C16 0.72156(16) 0.38052(9) 0.5795(2) 0.0587(4) Uani d . 1 1 . .
    H H16 0.6839 0.3503 0.4983 0.070 Uiso calc R 1 1 . .
    C C17 0.70549(15) 0.45444(9) 0.56549(18) 0.0547(4) Uani d . 1 1 . .
    H H17 0.6561 0.4732 0.4743 0.066 Uiso calc R 1 1 . .
    C C18 0.7396(2) 0.23146(10) 0.6393(4) 0.0980(8) Uani d . 1 1 . .
    H H18A 0.7623 0.1832 0.6719 0.147 Uiso calc R 1 1 . .
    H H18B 0.7473 0.2389 0.5372 0.147 Uiso calc R 1 1 . .
    H H18C 0.6592 0.2392 0.6384 0.147 Uiso calc R 1 1 . .
    C C19 0.90696(14) 0.62770(7) 0.58012(16) 0.0462(3) Uani d . 1 1 . .
    C C20 0.9195(2) 0.56999(10) 0.3491(2) 0.0703(5) Uani d . 1 1 . .
    H H20A 1.0017 0.5579 0.3960 0.084 Uiso calc R 1 1 . .
    H H20B 0.9156 0.6133 0.2881 0.084 Uiso calc R 1 1 . .
    C C21 0.8570(3) 0.50952(12) 0.2497(2) 0.0897(7) Uani d . 1 1 . .
    H H21A 0.8935 0.5004 0.1691 0.135 Uiso calc R 1 1 . .
    H H21B 0.7758 0.5223 0.2045 0.135 Uiso calc R 1 1 . .
    H H21C 0.8614 0.4672 0.3118 0.135 Uiso calc R 1 1 . .
    N N2 0.97404(11) 0.71791(7) 0.84860(15) 0.0496(3) Uani d . 1 1 . .
    H H2A 0.9907 0.7445 0.9300 0.060 Uiso calc R 1 1 . .
    H H2B 1.0171 0.7197 0.7862 0.060 Uiso calc R 1 1 . .
    O O1 0.82701(9) 0.68022(6) 0.93374(12) 0.0483(2) Uani d . 1 1 . .
    O O2 0.99346(11) 0.66385(6) 0.58006(13) 0.0556(3) Uani d . 1 1 . .
    O O3 0.85945(12) 0.58024(6) 0.46707(12) 0.0600(3) Uani d . 1 1 . .
    O O4 0.81361(12) 0.28053(6) 0.74361(18) 0.0727(4) Uani d . 1 1 . .
    S S1 0.53964(4) 0.56789(3) 0.79591(6) 0.06281(15) Uani d . 1 1 . .
loop_
    _atom_site_aniso_label
    _atom_site_aniso_U_11
    _atom_site_aniso_U_22
    _atom_site_aniso_U_33
    _atom_site_aniso_U_12
    _atom_site_aniso_U_13
    _atom_site_aniso_U_23
    C1 0.0427(7) 0.0455(7) 0.0715(10) 0.0012(6) 0.0199(7) 0.0062(7)
    C2 0.0508(9) 0.0631(10) 0.1059(15) -0.0028(8) 0.0388(10) 0.0102(10)
    C3 0.0858(14) 0.0717(12) 0.1146(18) -0.0017(10) 0.0725(14) 0.0004(12)
    C4 0.1067(16) 0.0694(12) 0.1008(16) -0.0151(11) 0.0746(14) -0.0204(11)
    C5 0.0791(12) 0.0565(9) 0.0813(12) -0.0179(8) 0.0506(10) -0.0193(9)
    C6 0.0471(7) 0.0364(6) 0.0608(9) -0.0011(5) 0.0253(6) 0.0012(6)
    C7 0.0417(6) 0.0352(6) 0.0491(7) -0.0029(5) 0.0169(6) -0.0019(5)
    C8 0.0445(6) 0.0358(6) 0.0414(7) 0.0006(5) 0.0181(5) 0.0004(5)
    C9 0.0516(7) 0.0336(6) 0.0379(7) 0.0003(5) 0.0150(6) 0.0020(5)
    C10 0.0501(7) 0.0408(6) 0.0350(6) -0.0021(5) 0.0053(5) -0.0008(5)
    C11 0.0412(6) 0.0392(6) 0.0483(8) -0.0011(5) 0.0093(6) 0.0010(5)
    C12 0.0507(7) 0.0392(6) 0.0347(6) -0.0062(5) 0.0120(5) -0.0052(5)
    C13 0.0635(9) 0.0413(7) 0.0368(7) -0.0032(6) 0.0086(6) -0.0061(5)
    C14 0.0648(9) 0.0446(8) 0.0515(9) 0.0040(7) 0.0162(7) 0.0033(6)
    C15 0.0564(8) 0.0375(7) 0.0727(10) -0.0054(6) 0.0370(8) -0.0095(6)
    C16 0.0681(10) 0.0511(8) 0.0597(10) -0.0175(7) 0.0230(8) -0.0239(7)
    C17 0.0639(9) 0.0534(8) 0.0417(8) -0.0105(7) 0.0068(7) -0.0106(6)
    C18 0.0876(14) 0.0439(9) 0.175(3) -0.0152(9) 0.0570(16) -0.0330(13)
    C19 0.0666(9) 0.0370(6) 0.0378(7) 0.0055(6) 0.0192(6) 0.0035(5)
    C20 0.1086(16) 0.0698(11) 0.0429(9) 0.0043(10) 0.0384(10) -0.0031(7)
    C21 0.146(2) 0.0812(14) 0.0477(10) -0.0027(14) 0.0360(12) -0.0168(9)
    N2 0.0545(7) 0.0493(6) 0.0527(7) -0.0134(5) 0.0276(6) -0.0125(5)
    O1 0.0499(5) 0.0532(6) 0.0486(6) -0.0163(4) 0.0248(4) -0.0154(4)
    O2 0.0742(7) 0.0480(6) 0.0545(6) -0.0039(5) 0.0345(6) 0.0020(5)
    O3 0.0858(8) 0.0595(6) 0.0406(6) -0.0071(6) 0.0277(6) -0.0085(5)
    O4 0.0800(8) 0.0368(5) 0.1128(11) -0.0022(5) 0.0458(8) -0.0092(6)
    S1 0.0452(2) 0.0688(3) 0.0704(3) -0.01563(18) 0.00995(19) -0.0072(2)
_geom_special_details
;
All e.s.d.'s (except the e.s.d. in the dihedral angle between two l.s. planes)
are estimated using the full covariance matrix. The cell e.s.d.'s are taken
into account individually in the estimation of e.s.d.'s in distances, angles
and torsion angles; correlations between e.s.d.'s in cell parameters are only
used when they are defined by crystal symmetry. An approximate (isotropic)
treatment of cell e.s.d.'s is used for estimating e.s.d.'s involving l.s.
planes.
;
loop_
    _geom_bond_atom_site_label_1
    _geom_bond_atom_site_label_2
    _geom_bond_site_symmetry_2
    _geom_bond_distance
    _geom_bond_publ_flag
    C1 C2 . 1.393(2) ?
    C1 C6 . 1.404(2) ?
    C1 S1 . 1.7381(18) ?
    C2 C3 . 1.367(3) ?
    C2 H2 . 0.9300 ?
    C3 C4 . 1.385(3) ?
    C3 H3 . 0.9300 ?
    C4 C5 . 1.377(2) ?
    C4 H4 . 0.9300 ?
    C5 C6 . 1.389(2) ?
    C5 H5 . 0.9300 ?
    C6 C7 . 1.4327(19) ?
    C7 C11 . 1.3381(19) ?
    C7 O1 . 1.3786(16) ?
    C8 N2 . 1.3319(17) ?
    C8 O1 . 1.3691(15) ?
    C8 C9 . 1.3691(18) ?
    C9 C19 . 1.4464(19) ?
    C9 C10 . 1.5185(19) ?
    C10 C11 . 1.495(2) ?
    C10 C12 . 1.5273(19) ?
    C10 H10 . 0.9800 ?
    C11 S1 . 1.7360(14) ?
    C12 C17 . 1.3778(19) ?
    C12 C13 . 1.383(2) ?
    C13 C14 . 1.382(2) ?
    C13 H13 . 0.9300 ?
    C14 C15 . 1.384(2) ?
    C14 H14 . 0.9300 ?
    C15 C16 . 1.372(3) ?
    C15 O4 . 1.3742(18) ?
    C16 C17 . 1.390(2) ?
    C16 H16 . 0.9300 ?
    C17 H17 . 0.9300 ?
    C18 O4 . 1.420(3) ?
    C18 H18A . 0.9600 ?
    C18 H18B . 0.9600 ?
    C18 H18C . 0.9600 ?
    C19 O2 . 1.2255(19) ?
    C19 O3 . 1.3451(18) ?
    C20 O3 . 1.450(2) ?
    C20 C21 . 1.497(3) ?
    C20 H20A . 0.9700 ?
    C20 H20B . 0.9700 ?
    C21 H21A . 0.9600 ?
    C21 H21B . 0.9600 ?
    C21 H21C . 0.9600 ?
    N2 H2A . 0.8600 ?
    N2 H2B . 0.8600 ?
loop_
    _geom_angle_atom_site_label_1
    _geom_angle_atom_site_label_2
    _geom_angle_atom_site_label_3
    _geom_angle_site_symmetry_1
    _geom_angle_site_symmetry_3
    _geom_angle
    _geom_angle_publ_flag
    C2 C1 C6 . . 120.72(17) ?
    C2 C1 S1 . . 127.51(14) ?
    C6 C1 S1 . . 111.75(12) ?
    C3 C2 C1 . . 118.55(17) ?
    C3 C2 H2 . . 120.7 ?
    C1 C2 H2 . . 120.7 ?
    C2 C3 C4 . . 121.17(17) ?
    C2 C3 H3 . . 119.4 ?
    C4 C3 H3 . . 119.4 ?
    C5 C4 C3 . . 120.97(19) ?
    C5 C4 H4 . . 119.5 ?
    C3 C4 H4 . . 119.5 ?
    C4 C5 C6 . . 118.99(18) ?
    C4 C5 H5 . . 120.5 ?
    C6 C5 H5 . . 120.5 ?
    C5 C6 C1 . . 119.60(14) ?
    C5 C6 C7 . . 130.75(14) ?
    C1 C6 C7 . . 109.63(13) ?
    C11 C7 O1 . . 123.86(12) ?
    C11 C7 C6 . . 115.96(13) ?
    O1 C7 C6 . . 120.17(12) ?
    N2 C8 O1 . . 109.53(11) ?
    N2 C8 C9 . . 127.16(12) ?
    O1 C8 C9 . . 123.31(12) ?
    C8 C9 C19 . . 118.24(12) ?
    C8 C9 C10 . . 123.25(12) ?
    C19 C9 C10 . . 118.48(12) ?
    C11 C10 C9 . . 107.39(11) ?
    C11 C10 C12 . . 109.41(11) ?
    C9 C10 C12 . . 114.78(12) ?
    C11 C10 H10 . . 108.4 ?
    C9 C10 H10 . . 108.4 ?
    C12 C10 H10 . . 108.4 ?
    C7 C11 C10 . . 124.48(13) ?
    C7 C11 S1 . . 110.95(11) ?
    C10 C11 S1 . . 124.31(10) ?
    C17 C12 C13 . . 117.87(13) ?
    C17 C12 C10 . . 121.04(13) ?
    C13 C12 C10 . . 120.98(12) ?
    C14 C13 C12 . . 121.25(13) ?
    C14 C13 H13 . . 119.4 ?
    C12 C13 H13 . . 119.4 ?
    C13 C14 C15 . . 119.88(15) ?
    C13 C14 H14 . . 120.1 ?
    C15 C14 H14 . . 120.1 ?
    C16 C15 O4 . . 124.87(15) ?
    C16 C15 C14 . . 119.85(14) ?
    O4 C15 C14 . . 115.28(16) ?
    C15 C16 C17 . . 119.43(14) ?
    C15 C16 H16 . . 120.3 ?
    C17 C16 H16 . . 120.3 ?
    C12 C17 C16 . . 121.70(15) ?
    C12 C17 H17 . . 119.1 ?
    C16 C17 H17 . . 119.1 ?
    O4 C18 H18A . . 109.5 ?
    O4 C18 H18B . . 109.5 ?
    H18A C18 H18B . . 109.5 ?
    O4 C18 H18C . . 109.5 ?
    H18A C18 H18C . . 109.5 ?
    H18B C18 H18C . . 109.5 ?
    O2 C19 O3 . . 122.02(13) ?
    O2 C19 C9 . . 126.84(13) ?
    O3 C19 C9 . . 111.15(13) ?
    O3 C20 C21 . . 105.98(17) ?
    O3 C20 H20A . . 110.5 ?
    C21 C20 H20A . . 110.5 ?
    O3 C20 H20B . . 110.5 ?
    C21 C20 H20B . . 110.5 ?
    H20A C20 H20B . . 108.7 ?
    C20 C21 H21A . . 109.5 ?
    C20 C21 H21B . . 109.5 ?
    H21A C21 H21B . . 109.5 ?
    C20 C21 H21C . . 109.5 ?
    H21A C21 H21C . . 109.5 ?
    H21B C21 H21C . . 109.5 ?
    C8 N2 H2A . . 120.0 ?
    C8 N2 H2B . . 120.0 ?
    H2A N2 H2B . . 120.0 ?
    C8 O1 C7 . . 116.40(10) ?
    C19 O3 C20 . . 117.08(14) ?
    C15 O4 C18 . . 117.34(17) ?
    C11 S1 C1 . . 91.71(7) ?
loop_
    _geom_hbond_atom_site_label_D
    _geom_hbond_atom_site_label_H
    _geom_hbond_atom_site_label_A
    _geom_hbond_site_symmetry_A
    _geom_hbond_distance_DH
    _geom_hbond_distance_HA
    _geom_hbond_distance_DA
    _geom_hbond_angle_DHA
    N2 H2B O2 . 0.86 2.08 2.6903(16) 128
    N2 H2A O2 4_576 0.86 2.17 2.9964(16) 161
    N2 H2B O4 2_756 0.86 2.38 3.0908(17) 140
_iucr_refine_instructions_details
;
TITL EL15_D568_BM36_Int2_a.res in P2(1)/c
CELL  0.71073  11.8355  18.6222   9.0110   90.000  106.502   90.000
ZERR     4.00   0.0007   0.0011   0.0005    0.000    0.002    0.000
LATT   1
SYMM  - X, 1/2 + Y, 1/2 - Z
SFAC  C    H    N    O    S
UNIT  84   76   4    16   4
MERG   2
OMIT     1   0   0
OMIT     1   1   0
SHEL  50.00  0.72
HTAB N2 O2
HTAB N2 O2_$1
HTAB N2 O4_$2
eqiv $1 x, -y+3/2, z+1/2
eqiv $2 -x+2, y+1/2, -z+3/2
FMAP   2
PLAN   10
ACTA
BOND   $H
L.S.  10
TEMP    23.00
WGHT    0.058800    0.507100
EXTI    0.000547
FVAR       0.54125
C1    1    0.549149    0.612829    0.968091    11.00000    0.04270    0.04545 =
         0.07150    0.00615    0.01984    0.00122
C2    1    0.469631    0.610324    1.056030    11.00000    0.05084    0.06310 =
         0.10591    0.01026    0.03875   -0.00278
AFIX  43
H2    2    0.400572    0.583660    1.023081    11.00000   -1.20000
AFIX   0
C3    1    0.495307    0.647920    1.191864    11.00000    0.08581    0.07167 =
         0.11454    0.00044    0.07248   -0.00168
AFIX  43
H3    2    0.443367    0.646285    1.252245    11.00000   -1.20000
AFIX   0
C4    1    0.597322    0.688401    1.241121    11.00000    0.10674    0.06943 =
         0.10086   -0.02042    0.07465   -0.01506
AFIX  43
H4    2    0.612589    0.713686    1.333716    11.00000   -1.20000
AFIX   0
C5    1    0.676452    0.691758    1.155036    11.00000    0.07917    0.05646 =
         0.08135   -0.01929    0.05068   -0.01786
AFIX  43
H5    2    0.744560    0.719256    1.188551    11.00000   -1.20000
AFIX   0
C6    1    0.653008    0.653443    1.017341    11.00000    0.04706    0.03641 =
         0.06083    0.00116    0.02533   -0.00116
C7    1    0.720745    0.645143    0.909534    11.00000    0.04166    0.03516 =
         0.04911   -0.00195    0.01693   -0.00293
C8    1    0.881618    0.673893    0.819265    11.00000    0.04453    0.03580 =
         0.04139    0.00036    0.01815    0.00057
C9    1    0.843303    0.628606    0.695427    11.00000    0.05156    0.03357 =
         0.03787    0.00197    0.01497    0.00026
C10   1    0.735177    0.581158    0.670657    11.00000    0.05005    0.04078 =
         0.03501   -0.00083    0.00528   -0.00213
AFIX  13
H10   2    0.682192    0.591090    0.567498    11.00000   -1.20000
AFIX   0
C11   1    0.674182    0.602318    0.788304    11.00000    0.04122    0.03921 =
         0.04822    0.00101    0.00928   -0.00109
C12   1    0.760778    0.500652    0.683114    11.00000    0.05071    0.03916 =
         0.03472   -0.00520    0.01194   -0.00616
C13   1    0.834739    0.471331    0.816624    11.00000    0.06343    0.04129 =
         0.03681   -0.00604    0.00857   -0.00320
AFIX  43
H13   2    0.874141    0.501556    0.896806    11.00000   -1.20000
AFIX   0
C14   1    0.851178    0.397985    0.833101    11.00000    0.06477    0.04453 =
         0.05154    0.00333    0.01618    0.00400
AFIX  43
H14   2    0.900930    0.379205    0.923909    11.00000   -1.20000
AFIX   0
C15   1    0.793457    0.352513    0.714192    11.00000    0.05645    0.03751 =
         0.07273   -0.00949    0.03697   -0.00544
C16   1    0.721553    0.380517    0.579521    11.00000    0.06816    0.05112 =
         0.05973   -0.02391    0.02297   -0.01753
AFIX  43
H16   2    0.683891    0.350323    0.498325    11.00000   -1.20000
AFIX   0
C17   1    0.705477    0.454440    0.565484    11.00000    0.06390    0.05338 =
         0.04166   -0.01061    0.00682   -0.01049
AFIX  43
H17   2    0.656121    0.473172    0.474340    11.00000   -1.20000
AFIX   0
C18   1    0.739626    0.231464    0.639340    11.00000    0.08761    0.04383 =
         0.17458   -0.03301    0.05697   -0.01518
AFIX  33
H18A  2    0.762345    0.183198    0.671941    11.00000   -1.50000
H18B  2    0.747299    0.238872    0.537216    11.00000   -1.50000
H18C  2    0.659218    0.239160    0.638376    11.00000   -1.50000
AFIX   0
C19   1    0.906957    0.627693    0.580111    11.00000    0.06659    0.03702 =
         0.03779    0.00350    0.01922    0.00548
C20   1    0.919549    0.569992    0.349107    11.00000    0.10865    0.06980 =
         0.04292   -0.00306    0.03839    0.00433
AFIX  23
H20A  2    1.001697    0.557931    0.396000    11.00000   -1.20000
H20B  2    0.915590    0.613338    0.288145    11.00000   -1.20000
AFIX   0
C21   1    0.856953    0.509527    0.249694    11.00000    0.14557    0.08114 =
         0.04767   -0.01683    0.03607   -0.00276
AFIX  33
H21A  2    0.893449    0.500403    0.169065    11.00000   -1.50000
H21B  2    0.775839    0.522258    0.204495    11.00000   -1.50000
H21C  2    0.861439    0.467156    0.311786    11.00000   -1.50000
AFIX   0
N2    3    0.974049    0.717914    0.848608    11.00000    0.05445    0.04929 =
         0.05269   -0.01250    0.02756   -0.01342
AFIX  93
H2A   2    0.990698    0.744508    0.929975    11.00000   -1.20000
H2B   2    1.017075    0.719740    0.786186    11.00000   -1.20000
AFIX   0
O1    4    0.827009    0.680223    0.933740    11.00000    0.04987    0.05318 =
         0.04856   -0.01544    0.02479   -0.01628
O2    4    0.993463    0.663852    0.580067    11.00000    0.07420    0.04801 =
         0.05451    0.00203    0.03447   -0.00386
O3    4    0.859460    0.580241    0.467073    11.00000    0.08583    0.05949 =
         0.04058   -0.00852    0.02773   -0.00709
O4    4    0.813618    0.280523    0.743618    11.00000    0.07997    0.03672 =
         0.11290   -0.00921    0.04587   -0.00217
S1    5    0.539637    0.567887    0.795907    11.00000    0.04517    0.06880 =
         0.07036   -0.00718    0.00993   -0.01563
HKLF 4
REM  EL15_D568_BM36_Int2_a.res in P2(1)/c
REM R1 =  0.0435 for   4118 Fo > 4sig(Fo)  and  0.0601 for all   5347 data
REM    245 parameters refined using      0 restraints
END
WGHT      0.0559      0.5151
REM Highest difference peak  0.256,  deepest hole -0.260,  1-sigma level  0.038
Q1    1   0.6067  0.6285  1.0010  11.00000  0.05    0.26
Q2    1   0.7159  0.6081  0.8690  11.00000  0.05    0.25
Q3    1   0.8006  0.6028  0.6982  11.00000  0.05    0.25
Q4    1   0.6989  0.5912  0.7294  11.00000  0.05    0.24
Q5    1   0.8664  0.6320  0.6334  11.00000  0.05    0.23
Q6    1   0.7511  0.5394  0.6808  11.00000  0.05    0.22
Q7    1   0.6990  0.6448  0.9779  11.00000  0.05    0.21
Q8    1   0.6790  0.6408  0.8242  11.00000  0.05    0.20
Q9    1   0.5413  0.5944  0.8982  11.00000  0.05    0.20
Q10   1   0.6197  0.5889  0.7881  11.00000  0.05    0.20
;
