# Supplementary material for: Crystal structure of ethyl 2-amino-4-(4-meth­oxy­phen­yl)-4H-1-benzothieno[3,2-b]pyran-3-carboxyl­ate
Source: Acta Crystallogr E Crystallogr Commun. 2015 Apr 30;71(Pt 5):o366–7. doi: 10.1107/S2056989015008154 (PMC4420120; doi:10.1107/S2056989015008154)
Supplement: Supplementary file 2 [file e-71-0o366-Isup2.hkl]

# 
# h,k,l, Fc-squared, Fo-squared, sigma(Fo-squared) and status flag 
# 
data_I
_shelx_title ' EL15_D568_BM36_Int2_a.res in P2(1)/c' 
_shelx_refln_list_code          4 
_shelx_F_calc_maximum      198.26 
_exptl_crystal_F_000       800.00 
_reflns_d_resolution_high  0.7200 
 
loop_ 
 _symmetry_equiv_pos_as_xyz 
 'x, y, z' 
 '-x, y+1/2, -z+1/2' 
 '-x, -y, -z' 
 'x, -y-1/2, z-1/2' 
 
_cell_length_a    11.8355 
_cell_length_b    18.6222 
_cell_length_c     9.0110 
_cell_angle_alpha  90.000 
_cell_angle_beta  106.502 
_cell_angle_gamma  90.000 
 
_shelx_F_squared_multiplier     1.000 
 
loop_ 
 _refln_index_h 
 _refln_index_k 
 _refln_index_l 
 _refln_F_squared_calc 
 _refln_F_squared_meas 
 _refln_F_squared_sigma 
 _refln_observed_status 
   2   0   0     2770.59     2900.59     24.62 o 
   3   0   0     8308.37     8241.65    114.09 o 
   4   0   0     1098.46     1078.31     16.12 o 
   5   0   0      980.47      962.00     10.77 o 
   6   0   0     3144.69     3312.26     39.57 o 
   7   0   0     2159.99     2186.79     29.55 o 
   8   0   0       10.47        8.32      1.58 o 
   9   0   0       53.56       57.91      1.82 o 
  10   0   0      305.97      282.39      4.44 o 
  11   0   0      476.85      463.26      6.77 o 
  12   0   0       21.56       30.04      1.60 o 
  13   0   0       59.28       68.87      2.43 o 
  14   0   0       70.78       74.70      3.34 o 
  15   0   0       32.87       39.47      2.74 o 
   2   1   0      121.70      126.55      0.97 o 
   3   1   0    10013.25     9830.95     79.13 o 
   4   1   0     1173.33     1271.63      9.91 o 
   5   1   0      151.81      187.92      1.95 o 
   6   1   0      438.10      474.96      4.31 o 
   7   1   0      321.62      361.28      3.89 o 
   8   1   0        1.32        3.12      0.48 o 
   9   1   0      176.20      166.09      2.22 o 
  10   1   0       27.46       30.45      1.04 o 
  11   1   0        5.03        3.90      0.71 o 
  12   1   0       26.57       23.84      1.03 o 
  13   1   0       22.30       20.67      1.08 o 
  14   1   0        6.83        8.93      1.63 o 
  15   1   0        2.60        2.51      1.32 o 
   0   2   0       30.04        8.20      0.72 o 
   1   2   0     1148.79     1203.85      6.55 o 
   2   2   0        3.41        0.86      0.13 o 
   3   2   0     4333.89     4295.92     40.55 o 
   4   2   0      268.61      241.07      2.10 o 
   5   2   0     2751.14     2900.05     22.35 o 
   6   2   0      392.04      444.86      3.96 o 
   7   2   0       91.38      108.96      1.52 o 
   8   2   0        6.77        5.35      0.48 o 
   9   2   0       41.44       28.35      0.94 o 
  10   2   0      315.18      292.65      3.43 o 
  11   2   0        6.25        4.75      0.75 o 
  12   2   0       40.44       51.63      1.79 o 
  13   2   0      146.60      147.23      2.23 o 
  14   2   0        5.70        6.70      1.37 o 
  15   2   0        3.45        3.94      1.23 o 
   1   3   0     5312.59     5306.48     30.86 o 
   2   3   0      188.70      175.46      1.30 o 
   3   3   0      599.27      547.01      4.06 o 
   4   3   0      555.66      571.28      4.43 o 
   5   3   0      704.53      640.53      4.83 o 
   6   3   0     1602.47     1734.34     13.06 o 
   7   3   0      124.71       93.48      1.29 o 
   8   3   0      763.67      802.74      7.30 o 
   9   3   0      133.44      125.66      1.65 o 
  10   3   0      118.97      115.21      1.67 o 
  11   3   0       44.20       37.12      1.16 o 
  12   3   0        3.46        1.61      0.68 o 
  13   3   0        0.01        1.42      0.75 o 
  14   3   0        0.44        0.47      1.10 o 
  15   3   0       24.64       29.29      2.21 o 
   0   4   0    14031.70    13540.03    152.36 o 
   1   4   0     2624.47     2540.32     14.38 o 
   2   4   0     1742.78     1836.87     11.24 o 
   3   4   0      390.89      392.33      2.88 o 
   4   4   0       47.37       53.41      0.69 o 
   5   4   0     2479.23     2667.01     19.80 o 
   6   4   0      283.12      356.44      3.02 o 
   7   4   0       61.38       85.49      1.19 o 
   8   4   0        0.25       -0.40      0.40 o 
   9   4   0       12.73        8.20      0.56 o 
  10   4   0        2.77        0.88      0.51 o 
  11   4   0       65.52       63.34      1.42 o 
  12   4   0        6.46        8.25      0.81 o 
  13   4   0        3.22        2.69      0.83 o 
  14   4   0        5.32        4.29      1.18 o 
  15   4   0       28.79       34.60      1.83 o 
   1   5   0     3887.54     3938.44     27.24 o 
   2   5   0      133.78      126.53      1.03 o 
   3   5   0      666.75      690.53      4.77 o 
   4   5   0      818.51      813.97      5.82 o 
   5   5   0     3158.22     3445.27     25.49 o 
   6   5   0       75.57       63.07      0.89 o 
   7   5   0       83.87       69.84      1.07 o 
   8   5   0      589.98      592.48      5.31 o 
   9   5   0      183.60      184.11      2.15 o 
  10   5   0        0.38        0.22      0.51 o 
  11   5   0       58.50       65.30      1.35 o 
  12   5   0       24.94       19.49      0.97 o 
  13   5   0        6.47        6.99      0.93 o 
  14   5   0        0.01        0.25      1.09 o 
  15   5   0       10.32        9.97      1.39 o 
   0   6   0        5.74       10.41      0.43 o 
   1   6   0     1883.06     2039.99     14.57 o 
   2   6   0      986.24      977.55      6.89 o 
   3   6   0      284.50      286.26      2.21 o 
   4   6   0      327.70      304.66      2.36 o 
   5   6   0     1190.89     1320.77      9.66 o 
   6   6   0      239.76      277.87      2.49 o 
   7   6   0       80.28       89.00      1.20 o 
   8   6   0      149.52      148.79      1.81 o 
   9   6   0        1.67        0.22      0.48 o 
  10   6   0      269.81      275.13      2.98 o 
  11   6   0       49.34       56.78      1.29 o 
  12   6   0      101.72      108.58      1.83 o 
  13   6   0       57.82       60.13      1.71 o 
  14   6   0       39.25       45.13      1.91 o 
  15   6   0       37.64       45.27      2.58 o 
   1   7   0      724.29      698.13      5.38 o 
   2   7   0        4.67        3.97      0.33 o 
   3   7   0       49.02       47.72      0.65 o 
   4   7   0      311.11      284.09      2.35 o 
   5   7   0        5.52       14.24      0.45 o 
   6   7   0        3.90        0.63      0.28 o 
   7   7   0       10.28        9.54      0.52 o 
   8   7   0       14.54        9.67      0.56 o 
   9   7   0       38.12       39.84      0.99 o 
  10   7   0        8.10        5.49      0.60 o 
  11   7   0        8.93        3.92      0.65 o 
  12   7   0       12.59       11.98      0.84 o 
  13   7   0        0.11       -0.70      0.70 o 
  14   7   0        4.06        4.61      1.58 o 
  15   7   0        0.30        0.67      1.48 o 
   0   8   0       38.26       14.54      1.38 o 
   1   8   0      189.89      168.48      1.57 o 
   2   8   0     1418.84     1410.85     10.26 o 
   3   8   0       11.78       18.60      0.48 o 
   4   8   0       87.03       96.24      1.01 o 
   5   8   0       67.97       84.92      1.01 o 
   6   8   0      112.94      105.27      1.27 o 
   7   8   0       70.61       62.38      0.96 o 
   8   8   0       82.71       89.72      1.36 o 
   9   8   0       56.88       51.50      1.12 o 
  10   8   0        0.04       -0.51      0.51 o 
  11   8   0       43.60       45.69      1.21 o 
  12   8   0       48.87       44.81      1.26 o 
  13   8   0        6.92        8.23      1.11 o 
  14   8   0       30.40       35.05      2.04 o 
   1   9   0     3089.01     3285.43     24.34 o 
   2   9   0       35.00       49.91      0.72 o 
   3   9   0        0.22       -0.28      0.28 o 
   4   9   0      264.89      263.89      2.12 o 
   5   9   0       99.15       87.80      1.08 o 
   6   9   0      199.90      179.61      2.04 o 
   7   9   0      303.65      311.47      3.05 o 
   8   9   0       26.33       32.46      0.93 o 
   9   9   0       17.43       17.99      0.69 o 
  10   9   0       13.08       15.90      0.79 o 
  11   9   0       33.62       31.45      1.05 o 
  12   9   0        7.31        7.40      0.80 o 
  13   9   0       18.94       14.04      1.30 o 
  14   9   0        3.00        1.14      1.20 o 
   0  10   0       63.50       77.18      1.85 o 
   1  10   0       36.93       38.16      0.73 o 
   2  10   0      218.51      224.32      2.15 o 
   3  10   0      210.19      233.31      1.98 o 
   4  10   0      396.54      361.36      3.04 o 
   5  10   0       22.78       30.00      0.63 o 
   6  10   0       14.27       13.07      0.55 o 
   7  10   0        1.09        0.10      0.41 o 
   8  10   0        0.01       -0.39      0.39 o 
   9  10   0        0.64       -0.06      0.47 o 
  10  10   0       12.04       10.69      0.79 o 
  11  10   0       89.20       82.40      1.68 o 
  12  10   0       35.89       28.54      1.41 o 
  13  10   0        4.87        5.58      1.45 o 
  14  10   0       29.52       30.37      2.07 o 
   1  11   0      661.52      707.84      5.65 o 
   2  11   0       98.27      111.67      1.42 o 
   3  11   0      114.06      102.33      1.13 o 
   4  11   0      201.13      190.56      1.82 o 
   5  11   0       53.87       54.62      0.89 o 
   6  11   0      585.10      594.47      5.58 o 
   7  11   0      112.04      125.42      1.77 o 
   8  11   0        9.19        5.81      0.54 o 
   9  11   0      243.15      233.85      2.72 o 
  10  11   0      199.48      206.64      2.77 o 
  11  11   0        5.57        3.76      0.84 o 
  12  11   0        0.05       -0.85      0.85 o 
  13  11   0        2.92        2.85      1.28 o 
  14  11   0        0.97        2.07      1.60 o 
   0  12   0      253.15      235.76      4.13 o 
   1  12   0       35.80       24.27      0.69 o 
   2  12   0       18.19       12.94      0.55 o 
   3  12   0       15.97        8.55      0.48 o 
   4  12   0        7.90        5.84      0.42 o 
   5  12   0        8.07        6.85      0.48 o 
   6  12   0        6.00        7.71      0.57 o 
   7  12   0        0.35       -0.45      0.45 o 
   8  12   0      276.98      256.46      3.03 o 
   9  12   0       26.23       29.65      1.06 o 
  10  12   0       16.86       17.40      1.08 o 
  11  12   0        5.88        4.97      0.88 o 
  12  12   0        0.06       -1.20      1.20 o 
  13  12   0        0.00       -1.02      1.42 o 
   1  13   0      141.11      140.75      1.72 o 
   2  13   0       14.98       15.48      0.60 o 
   3  13   0      379.48      375.38      3.46 o 
   4  13   0        7.29        5.07      0.45 o 
   5  13   0      202.40      196.50      2.13 o 
   6  13   0       84.98       76.84      1.30 o 
   7  13   0       28.31       23.01      0.80 o 
   8  13   0        1.98        2.27      0.60 o 
   9  13   0       53.74       54.40      1.51 o 
  10  13   0       24.60       23.00      1.19 o 
  11  13   0        4.35        3.82      0.91 o 
  12  13   0        0.01       -0.63      1.34 o 
  13  13   0        3.79        2.12      1.61 o 
   0  14   0      530.67      476.51      7.50 o 
   1  14   0        0.43       -0.45      0.45 o 
   2  14   0       10.40       13.14      0.64 o 
   3  14   0       87.04       84.61      1.50 o 
   4  14   0      557.67      545.64      5.01 o 
   5  14   0        9.86        9.89      0.59 o 
   6  14   0       98.18       90.73      1.56 o 
   7  14   0      115.79      112.90      1.91 o 
   8  14   0       33.93       29.92      1.09 o 
   9  14   0        4.81        4.21      0.83 o 
  10  14   0       18.43       15.78      1.05 o 
  11  14   0       26.11       29.15      1.39 o 
  12  14   0       12.48        8.09      1.48 o 
  13  14   0        0.13       -1.45      1.45 o 
   1  15   0        2.85        1.93      0.52 o 
   2  15   0      178.45      188.89      2.25 o 
   3  15   0       62.82       64.53      1.27 o 
   4  15   0      701.08      705.62      6.32 o 
   5  15   0       98.91      101.46      1.54 o 
   6  15   0      130.77      139.78      2.03 o 
   7  15   0       24.28       24.15      1.00 o 
   8  15   0       54.90       49.73      1.60 o 
   9  15   0      153.08      147.89      2.64 o 
  10  15   0       21.94       16.76      1.10 o 
  11  15   0        8.45        7.07      1.20 o 
  12  15   0        0.07        0.87      1.62 o 
   0  16   0        2.47        4.05      1.09 o 
   1  16   0      150.09      138.37      1.97 o 
   2  16   0       58.37       53.78      1.21 o 
   3  16   0      165.27      170.02      2.16 o 
   4  16   0       11.36       12.58      0.69 o 
   5  16   0      115.80      110.78      1.82 o 
   6  16   0      311.95      313.80      3.59 o 
   7  16   0        8.34        4.20      0.77 o 
   8  16   0        9.44        6.55      1.11 o 
   9  16   0       11.73        6.92      0.99 o 
  10  16   0       20.23       22.94      1.23 o 
  11  16   0       18.69       16.14      1.39 o 
  12  16   0        6.20        8.73      1.62 o 
   1  17   0      565.76      517.05      5.21 o 
   2  17   0      187.02      188.73      2.37 o 
   3  17   0        8.80       12.48      0.79 o 
   4  17   0      225.12      199.39      2.60 o 
   5  17   0        1.08       -0.63      0.63 o 
   6  17   0      167.96      170.62      2.46 o 
   7  17   0       13.60       11.69      0.91 o 
   8  17   0        0.02       -0.84      0.84 o 
   9  17   0        0.22       -0.92      0.92 o 
  10  17   0      110.33      127.50      2.95 o 
  11  17   0        1.28        0.31      1.32 o 
   0  18   0      120.32      113.71      2.36 o 
   1  18   0        9.15        7.62      0.77 o 
   2  18   0       81.13      104.39      1.86 o 
   3  18   0        2.36        0.70      0.66 o 
   4  18   0       47.45       44.83      1.30 o 
   5  18   0       23.67       24.81      1.03 o 
   6  18   0        0.18       -0.32      0.65 o 
   7  18   0       11.14        7.99      1.08 o 
   8  18   0        0.36       -0.85      0.85 o 
   9  18   0       71.89       87.24      2.60 o 
  10  18   0        8.39       10.13      1.41 o 
  11  18   0        1.10        0.67      2.21 o 
   1  19   0        0.04        0.33      0.57 o 
   2  19   0      118.89      119.32      1.99 o 
   3  19   0      277.74      295.42      3.50 o 
   4  19   0       80.88       82.98      1.74 o 
   5  19   0       15.31       16.03      0.96 o 
   6  19   0       28.54       28.73      1.18 o 
   7  19   0       23.47       23.29      1.37 o 
   8  19   0       16.68       20.15      1.73 o 
   9  19   0       18.40       25.39      2.36 o 
  10  19   0        5.72        6.97      1.56 o 
   0  20   0       84.03       81.40      2.18 o 
   1  20   0      152.05      155.58      2.11 o 
   2  20   0       44.90       44.42      1.43 o 
   3  20   0      204.87      205.88      2.93 o 
   4  20   0       12.55       12.45      0.94 o 
   5  20   0        0.07       -0.72      0.72 o 
   6  20   0        1.40       -0.71      0.89 o 
   7  20   0       24.92       22.04      1.49 o 
   8  20   0        4.09        5.78      1.32 o 
   9  20   0       20.02       23.15      1.89 o 
   1  21   0        2.36        3.29      0.74 o 
   2  21   0      213.07      232.04      3.31 o 
   3  21   0        7.42        7.41      1.01 o 
   4  21   0        2.15        1.47      0.82 o 
   5  21   0        7.61       11.53      1.06 o 
   6  21   0        0.85       -0.71      1.01 o 
   7  21   0       11.51       13.88      1.47 o 
   8  21   0       22.39       25.20      1.90 o 
   9  21   0        0.36        2.05      1.81 o 
   0  22   0        1.26        0.71      1.37 o 
   1  22   0       58.93       59.08      2.47 o 
   2  22   0      176.30      203.41      3.64 o 
   3  22   0        0.72       -0.35      1.03 o 
   4  22   0        1.28        0.18      1.21 o 
   5  22   0        0.36       -0.12      0.85 o 
   6  22   0       15.48       13.75      1.30 o 
   7  22   0        0.06       -1.20      1.20 o 
   8  22   0        3.90        4.34      1.52 o 
   1  23   0        0.07        2.26      1.21 o 
   2  23   0       16.42       19.93      1.55 o 
   3  23   0        3.53        2.88      1.22 o 
   4  23   0       11.72        9.85      1.34 o 
   5  23   0        5.91        4.89      1.41 o 
   6  23   0        0.02       -0.94      1.47 o 
   7  23   0        3.03        3.58      1.82 o 
   0  24   0        9.84       11.70      2.15 o 
   1  24   0       63.51       65.30      2.51 o 
   2  24   0        1.87        2.89      1.27 o 
   3  24   0        0.55        1.77      1.22 o 
   4  24   0        0.21       -1.17      1.17 o 
   5  24   0        0.16       -1.46      1.46 o 
   1  25   0        6.31        5.93      1.44 o 
   2  25   0      106.70      116.58      3.27 o 
   3  25   0        0.01        0.01      1.32 o 
   4  25   0        6.98        5.78      1.79 o 
 -16   1   1        2.04       -1.01      1.27 o 
 -15   1   1        0.14       -0.56      0.99 o 
 -14   1   1        2.94        2.15      0.85 o 
 -13   1   1       10.09       11.96      0.97 o 
 -12   1   1       23.12       22.39      1.03 o 
 -11   1   1       74.96       75.08      1.89 o 
 -10   1   1      505.43      538.66      5.58 o 
  -9   1   1      570.13      527.38      5.08 o 
  -8   1   1      520.03      499.62      4.74 o 
  -7   1   1      691.82      700.90      5.95 o 
  -6   1   1      494.16      475.49      4.15 o 
  -5   1   1     1749.53     1807.78     14.02 o 
  -4   1   1     2671.60     2715.92     19.35 o 
  -3   1   1     4546.99     4429.78     35.54 o 
  -2   1   1     1330.63     1386.39     11.35 o 
  -1   1   1      760.42      741.56      9.49 o 
   0   1   1        7.21        6.63      0.14 o 
   2   1   1     2300.11     2396.52     19.83 o 
   3   1   1      517.76      497.84      5.07 o 
   4   1   1     1647.93     1607.68     13.79 o 
   5   1   1      525.39      509.36      6.36 o 
   6   1   1     2508.56     2674.88     21.69 o 
   7   1   1     1333.60     1357.87     12.49 o 
   8   1   1        1.49        4.45      0.51 o 
   9   1   1      153.04      149.40      2.09 o 
  10   1   1        0.43       -0.56      0.56 o 
  11   1   1       14.52       12.20      0.79 o 
  12   1   1        5.10        2.79      0.71 o 
  13   1   1        0.87       -0.87      0.87 o 
  14   1   1       35.83       41.69      1.86 o 
  15   1   1       15.67       15.96      1.55 o 
 -16   2   1        4.11        5.50      1.35 o 
 -15   2   1       25.92       26.78      1.54 o 
 -14   2   1       59.77       75.97      1.86 o 
 -13   2   1       91.19      107.14      2.23 o 
 -12   2   1      164.55      170.52      2.56 o 
 -11   2   1      172.00      175.06      2.51 o 
 -10   2   1      149.69      136.45      1.93 o 
  -9   2   1      388.15      395.88      3.99 o 
  -8   2   1        4.83        5.43      1.05 o 
  -7   2   1        8.90        8.84      0.44 o 
  -6   2   1       35.78       38.13      0.63 o 
  -5   2   1      543.77      568.51      4.81 o 
  -4   2   1      142.95      133.30      1.15 o 
  -3   2   1     4850.85     4847.61     51.01 o 
  -2   2   1    12206.30    11918.93    147.63 o 
  -1   2   1     1174.87     1241.81      7.94 o 
   0   2   1      435.50      482.52      3.03 o 
   1   2   1     1804.82     1849.97     16.85 o 
   2   2   1     3139.86     3294.09     22.12 o 
   3   2   1      435.18      390.79      3.14 o 
   4   2   1      675.22      702.87      5.94 o 
   5   2   1       70.74       81.32      1.02 o 
   6   2   1        9.21       12.79      0.47 o 
   7   2   1     1437.31     1530.71     14.02 o 
   8   2   1        0.09        0.30      0.44 o 
   9   2   1       71.30       70.58      1.41 o 
  10   2   1      200.24      202.38      2.82 o 
  11   2   1      137.87      151.46      2.18 o 
  12   2   1       13.42       12.26      0.84 o 
  13   2   1        0.07       -0.30      0.88 o 
  14   2   1       56.52       57.44      2.14 o 
  15   2   1        3.33        3.17      1.31 o 
 -15   3   1        4.05        4.20      1.51 o 
 -14   3   1       26.27       30.30      1.34 o 
 -13   3   1       21.96       21.22      1.06 o 
 -12   3   1       24.22       17.81      0.98 o 
 -11   3   1       72.92       81.38      1.48 o 
 -10   3   1       77.46       68.69      1.34 o 
  -9   3   1       52.52       51.63      1.09 o 
  -8   3   1        0.75        0.93      0.40 o 
  -7   3   1       49.82       59.58      0.86 o 
  -6   3   1       99.57       92.43      1.16 o 
  -5   3   1     2108.76     2310.35     21.18 o 
  -4   3   1      263.43      297.26      2.24 o 
  -3   3   1       43.29       43.63      0.70 o 
  -2   3   1     3659.14     3549.70     24.33 o 
  -1   3   1       49.70       64.29      0.46 o 
   0   3   1     5824.44     5521.84     33.63 o 
   1   3   1     8092.50     8238.77     66.88 o 
   2   3   1    16512.89    15605.45    185.84 o 
   3   3   1      386.15      394.54      2.80 o 
   4   3   1        0.21       -0.22      0.22 o 
   5   3   1       38.29       32.03      0.59 o 
   6   3   1      125.81      145.91      1.76 o 
   7   3   1       84.16       88.70      1.75 o 
   8   3   1      140.32      132.46      1.66 o 
   9   3   1        0.17       -0.18      0.43 o 
  10   3   1       37.04       39.27      1.23 o 
  11   3   1       35.37       42.69      1.21 o 
  12   3   1       25.48       26.05      1.14 o 
  13   3   1        5.70        1.78      1.22 o 
  14   3   1        3.95        3.37      1.16 o 
  15   3   1        7.54        6.93      1.33 o 
 -15   4   1       67.47       72.17      3.03 o 
 -14   4   1       95.33      107.60      2.33 o 
 -13   4   1       75.32       76.38      1.77 o 
 -12   4   1       18.94       18.39      0.91 o 
 -11   4   1        2.00        2.65      0.61 o 
 -10   4   1       71.12       61.78      1.21 o 
  -9   4   1      208.72      196.69      2.22 o 
  -8   4   1      101.13      113.50      1.46 o 
  -7   4   1      220.56      247.02      2.24 o 
  -6   4   1        1.35        0.93      0.21 o 
  -5   4   1     2011.05     2179.13     15.64 o 
  -4   4   1      406.81      390.49      2.89 o 
  -3   4   1       12.83        5.91      0.22 o 
  -2   4   1     3736.28     3709.23     29.39 o 
  -1   4   1     6158.59     5950.25     44.26 o 
   0   4   1      703.95      723.13      3.99 o 
   1   4   1    39307.00    34108.99    902.85 o 
   2   4   1     2113.76     2043.56     14.77 o 
   3   4   1      791.43      735.85      5.24 o 
   4   4   1      860.16      874.55      6.24 o 
   5   4   1      948.02     1097.67      8.38 o 
   6   4   1       74.32       86.01      1.03 o 
   7   4   1      201.42      225.81      2.24 o 
   8   4   1      631.40      629.47      5.60 o 
   9   4   1       75.26       74.12      1.26 o 
  10   4   1       69.22       70.74      1.39 o 
  11   4   1      146.86      155.76      2.20 o 
  12   4   1       74.85       84.32      1.88 o 
  13   4   1        5.77        6.76      1.02 o 
  14   4   1       10.36       11.70      1.29 o 
  15   4   1       20.64       22.38      2.68 o 
 -15   5   1       10.31       11.11      1.46 o 
 -14   5   1       10.14       14.22      1.19 o 
 -13   5   1       52.16       49.63      1.37 o 
 -12   5   1      174.03      177.95      2.37 o 
 -11   5   1        1.26       -0.55      0.55 o 
 -10   5   1      108.47       99.37      1.70 o 
  -9   5   1      472.31      444.34      4.21 o 
  -8   5   1       91.63       95.41      1.22 o 
  -7   5   1        0.19       -0.20      0.26 o 
  -6   5   1     2222.07     2333.53     16.78 o 
  -5   5   1      127.35      110.77      1.08 o 
  -4   5   1     1251.54     1370.19      9.55 o 
  -3   5   1      200.95      228.52      1.65 o 
  -2   5   1      220.86      198.44      1.55 o 
  -1   5   1      512.72      469.31      3.37 o 
   0   5   1     1952.88     1954.68     12.66 o 
   1   5   1    11543.02    11273.24     74.57 o 
   2   5   1    11951.15    12022.80     82.77 o 
   3   5   1      174.05      161.52      1.40 o 
   4   5   1      423.74      426.85      3.20 o 
   5   5   1        0.04       -0.25      0.30 o 
   6   5   1     1101.56     1183.48      9.43 o 
   7   5   1      225.65      215.05      2.16 o 
   8   5   1       30.71       32.39      0.97 o 
   9   5   1        6.82        2.36      0.49 o 
  10   5   1        4.97        2.86      0.56 o 
  11   5   1        2.78        0.76      0.61 o 
  12   5   1        1.07        2.06      0.83 o 
  13   5   1       20.27       21.44      1.32 o 
  14   5   1        0.73       -0.08      1.07 o 
  15   5   1        1.70        3.91      1.48 o 
 -15   6   1        3.92        6.20      1.47 o 
 -14   6   1       17.87       19.27      1.33 o 
 -13   6   1       22.37       21.06      1.03 o 
 -12   6   1       44.92       38.04      1.17 o 
 -11   6   1        0.84       -0.54      0.54 o 
 -10   6   1       52.78       54.06      1.24 o 
  -9   6   1      112.30       97.13      1.48 o 
  -8   6   1      229.71      239.37      2.35 o 
  -7   6   1      241.19      249.24      2.37 o 
  -6   6   1      105.40      109.53      1.24 o 
  -5   6   1        6.65       15.00      0.38 o 
  -4   6   1     2670.93     2975.77     20.50 o 
  -3   6   1     1235.33     1261.47      7.63 o 
  -2   6   1      617.49      567.05      3.98 o 
  -1   6   1      493.30      462.56      3.77 o 
   0   6   1      165.02      195.39      1.52 o 
   1   6   1      267.39      279.63      2.99 o 
   2   6   1     5119.45     5144.69     36.64 o 
   3   6   1      265.84      308.53      2.64 o 
   4   6   1     1397.09     1482.50     11.25 o 
   5   6   1       63.17       69.89      0.88 o 
   6   6   1      108.65      106.83      1.34 o 
   7   6   1      110.54      104.23      1.34 o 
   8   6   1       26.47       30.43      0.91 o 
   9   6   1       57.64       49.37      1.07 o 
  10   6   1       32.68       25.47      0.86 o 
  11   6   1       80.95       77.49      1.57 o 
  12   6   1      135.03      128.84      2.42 o 
  13   6   1       16.54       15.40      1.27 o 
  14   6   1        0.34       -0.55      1.26 o 
 -15   7   1       16.66       23.20      1.93 o 
 -14   7   1       17.14       15.51      1.31 o 
 -13   7   1       32.88       36.05      1.23 o 
 -12   7   1       17.22       20.13      0.97 o 
 -11   7   1       68.11       77.77      1.51 o 
 -10   7   1       20.70       21.19      0.81 o 
  -9   7   1      407.86      407.69      3.73 o 
  -8   7   1       81.56       65.53      0.95 o 
  -7   7   1     1020.43     1006.93      7.79 o 
  -6   7   1      255.70      262.68      2.26 o 
  -5   7   1     1145.14     1249.65      8.56 o 
  -4   7   1       16.19       26.44      0.56 o 
  -3   7   1     1083.53     1061.60      7.69 o 
  -2   7   1       63.55       58.54      0.78 o 
  -1   7   1       41.71       54.99      0.71 o 
   0   7   1        0.41       -0.14      0.14 o 
   1   7   1      913.10      967.35      7.07 o 
   2   7   1     1191.15     1199.55      8.44 o 
   3   7   1      116.85      133.98      1.19 o 
   4   7   1     2096.24     2066.75     15.43 o 
   5   7   1       39.19       56.71      0.86 o 
   6   7   1      177.03      155.45      1.60 o 
   7   7   1     1008.91     1003.54      8.94 o 
   8   7   1       40.33       39.23      0.95 o 
   9   7   1       11.43        7.40      0.59 o 
  10   7   1       65.47       57.49      1.25 o 
  11   7   1       28.79       28.09      0.98 o 
  12   7   1        2.58        2.07      0.87 o 
  13   7   1       10.92       10.20      1.16 o 
  14   7   1       14.07       12.55      1.59 o 
 -15   8   1       14.37       16.97      1.82 o 
 -14   8   1       49.04       58.28      2.01 o 
 -13   8   1        5.29        1.87      0.81 o 
 -12   8   1        0.01       -0.64      0.64 o 
 -11   8   1       32.23       25.79      0.97 o 
 -10   8   1       52.20       37.62      1.00 o 
  -9   8   1       19.83       17.13      0.70 o 
  -8   8   1        9.54        7.53      0.42 o 
  -7   8   1      325.71      339.72      3.22 o 
  -6   8   1      134.71      143.95      1.47 o 
  -5   8   1      758.73      834.50      6.06 o 
  -4   8   1     1403.54     1522.30     10.71 o 
  -3   8   1        2.11        3.08      0.21 o 
  -2   8   1       41.66       32.96      0.48 o 
  -1   8   1      331.04      360.95      3.29 o 
   0   8   1      432.87      429.12      3.19 o 
   1   8   1     5727.12     6127.08     43.63 o 
   2   8   1        1.39        0.69      0.23 o 
   3   8   1      457.61      547.28      3.82 o 
   4   8   1      531.42      531.70      4.11 o 
   5   8   1       66.90       74.21      0.98 o 
   6   8   1      301.19      288.08      2.80 o 
   7   8   1        1.37        1.22      0.45 o 
   8   8   1       12.95       14.00      0.67 o 
   9   8   1        1.28       -0.49      0.49 o 
  10   8   1        3.73        1.30      0.58 o 
  11   8   1        1.04        0.10      0.66 o 
  12   8   1        0.01        0.40      0.81 o 
  13   8   1        9.15       11.80      1.47 o 
  14   8   1        0.68       -0.03      1.60 o 
 -15   9   1       17.96       22.68      1.74 o 
 -14   9   1        0.16        0.99      1.07 o 
 -13   9   1       75.86       84.24      1.93 o 
 -12   9   1       36.45       33.45      1.24 o 
 -11   9   1       37.69       30.12      1.05 o 
 -10   9   1       44.34       37.87      1.03 o 
  -9   9   1        0.02       -0.20      0.40 o 
  -8   9   1      132.83      123.53      1.61 o 
  -7   9   1      156.21      148.41      1.80 o 
  -6   9   1      787.94      757.41      6.25 o 
  -5   9   1       78.71       74.93      0.95 o 
  -4   9   1     1354.42     1433.88     10.48 o 
  -3   9   1       35.43       31.14      0.64 o 
  -2   9   1     2167.92     2331.89     16.17 o 
  -1   9   1      691.12      752.70      6.12 o 
   0   9   1      249.94      261.16      2.17 o 
   1   9   1       21.20       38.34      0.65 o 
   2   9   1      401.26      383.76      3.08 o 
   3   9   1      657.80      617.15      4.30 o 
   4   9   1       69.67       83.25      0.98 o 
   5   9   1      457.15      407.80      3.57 o 
   6   9   1      286.74      298.01      2.93 o 
   7   9   1       44.95       37.41      0.92 o 
   8   9   1       33.65       27.20      0.91 o 
   9   9   1       82.70       85.25      1.49 o 
  10   9   1        9.24        8.62      0.73 o 
  11   9   1       11.15       10.48      0.85 o 
  12   9   1        2.20        1.90      0.85 o 
  13   9   1        8.28        7.25      1.46 o 
  14   9   1        0.12       -1.53      1.53 o 
 -14  10   1       26.20       30.38      1.81 o 
 -13  10   1        7.47        6.44      0.97 o 
 -12  10   1       22.66       24.38      1.15 o 
 -11  10   1      170.14      185.09      2.58 o 
 -10  10   1       13.48        7.38      0.67 o 
  -9  10   1       34.46       23.04      0.83 o 
  -8  10   1       47.30       50.31      1.01 o 
  -7  10   1        1.48        1.64      0.38 o 
  -6  10   1      193.83      190.39      2.04 o 
  -5  10   1      137.91      167.13      1.69 o 
  -4  10   1      920.78      964.43      7.49 o 
  -3  10   1     2521.37     2614.50     18.13 o 
  -2  10   1      167.08      224.56      1.91 o 
  -1  10   1      300.67      271.30      2.50 o 
   0  10   1     1271.56     1346.70     10.22 o 
   1  10   1      201.50      202.50      2.42 o 
   2  10   1       56.56       46.60      0.74 o 
   3  10   1     1100.31     1144.62      7.94 o 
   4  10   1        6.23        3.94      0.39 o 
   5  10   1      104.51       94.05      1.22 o 
   6  10   1       78.13       78.40      1.24 o 
   7  10   1       73.01       80.23      1.42 o 
   8  10   1      135.85      137.14      1.85 o 
   9  10   1        4.17        5.08      0.59 o 
  10  10   1       77.26       72.08      1.43 o 
  11  10   1       61.71       57.18      1.78 o 
  12  10   1       63.83       77.38      2.25 o 
  13  10   1       32.68       32.94      2.26 o 
  14  10   1       11.56        8.87      2.17 o 
 -14  11   1       24.87       28.06      1.81 o 
 -13  11   1       39.14       40.18      1.70 o 
 -12  11   1        4.84        5.40      0.90 o 
 -11  11   1        4.01        3.81      0.84 o 
 -10  11   1       60.41       50.92      1.43 o 
  -9  11   1       84.28       76.98      1.49 o 
  -8  11   1      337.07      335.13      3.65 o 
  -7  11   1      256.41      237.21      2.63 o 
  -6  11   1        3.17        2.63      0.37 o 
  -5  11   1        0.38        0.13      0.30 o 
  -4  11   1       25.62       21.62      0.76 o 
  -3  11   1      700.90      703.38      5.54 o 
  -2  11   1      151.48      146.23      1.43 o 
  -1  11   1      101.86       89.20      1.24 o 
   0  11   1        7.94        9.97      0.41 o 
   1  11   1      116.21      136.06      1.40 o 
   2  11   1       10.37       16.01      0.81 o 
   3  11   1        1.49        3.16      0.40 o 
   4  11   1      578.19      567.94      4.47 o 
   5  11   1       75.07       76.23      1.10 o 
   6  11   1      141.09      148.23      1.81 o 
   7  11   1       81.59       70.25      1.26 o 
   8  11   1        1.34        2.54      0.54 o 
   9  11   1       85.46       82.20      1.47 o 
  10  11   1        9.92        9.17      0.78 o 
  11  11   1        3.60        4.17      0.87 o 
  12  11   1       10.46        9.33      1.39 o 
  13  11   1        3.48        1.11      1.54 o 
 -14  12   1        0.36        0.50      1.42 o 
 -13  12   1       71.86       73.93      2.51 o 
 -12  12   1       25.08       27.58      1.34 o 
 -11  12   1       13.02       13.60      1.05 o 
 -10  12   1      121.33      121.68      2.53 o 
  -9  12   1       90.70       80.94      1.87 o 
  -8  12   1        9.73       15.78      0.71 o 
  -7  12   1      275.69      285.51      3.07 o 
  -6  12   1       19.14       15.81      0.83 o 
  -5  12   1       70.45       66.27      0.98 o 
  -4  12   1       27.83       21.83      0.61 o 
  -3  12   1        2.08        5.55      0.44 o 
  -2  12   1      676.55      675.26      5.42 o 
  -1  12   1       96.58       92.53      1.44 o 
   0  12   1      431.11      419.98      4.07 o 
   1  12   1      236.97      250.79      3.09 o 
   2  12   1       36.63       25.39      0.66 o 
   3  12   1        0.45       -0.33      0.33 o 
   4  12   1       49.22       42.82      0.94 o 
   5  12   1        0.10       -0.29      0.46 o 
   6  12   1       20.42       15.55      0.79 o 
   7  12   1      410.71      411.68      4.17 o 
   8  12   1        0.04        0.86      0.54 o 
   9  12   1       20.69       22.39      1.01 o 
  10  12   1      169.16      165.60      2.78 o 
  11  12   1       62.72       68.82      2.44 o 
  12  12   1       17.33       18.22      1.70 o 
  13  12   1       15.62       18.71      3.19 o 
 -13  13   1        8.63        5.11      1.29 o 
 -12  13   1        6.16        3.24      1.08 o 
 -11  13   1       63.64       74.70      1.84 o 
 -10  13   1        1.22       -0.75      0.75 o 
  -9  13   1        1.49       -0.70      1.02 o 
  -8  13   1       50.41       52.57      1.56 o 
  -7  13   1        4.44        3.40      0.62 o 
  -6  13   1        3.07        0.96      0.50 o 
  -5  13   1       65.84       57.47      1.10 o 
  -4  13   1       66.20       64.89      0.90 o 
  -3  13   1      202.56      201.57      2.13 o 
  -2  13   1      681.42      710.99      6.00 o 
  -1  13   1       23.46       18.99      0.83 o 
   0  13   1       65.69       59.96      1.10 o 
   1  13   1      256.98      270.70      2.74 o 
   2  13   1       29.73       18.79      0.62 o 
   3  13   1      500.98      497.00      4.39 o 
   4  13   1      165.20      153.11      1.81 o 
   5  13   1     1054.26     1014.52      8.38 o 
   6  13   1       60.64       57.90      1.17 o 
   7  13   1       40.94       42.39      1.12 o 
   8  13   1       95.55       93.44      1.51 o 
   9  13   1       93.35       90.43      1.62 o 
  10  13   1       13.26       17.03      1.21 o 
  11  13   1       20.67       23.92      1.70 o 
  12  13   1        1.97        2.78      1.30 o 
  13  13   1        9.06       12.46      1.96 o 
 -13  14   1       19.74       15.40      1.51 o 
 -12  14   1        4.08        0.59      1.06 o 
 -11  14   1        7.98        4.68      0.91 o 
 -10  14   1        5.12        2.76      0.84 o 
  -9  14   1        0.66       -0.33      0.82 o 
  -8  14   1      265.84      270.21      4.10 o 
  -7  14   1       14.46       14.06      0.81 o 
  -6  14   1      241.96      225.27      2.84 o 
  -5  14   1        0.90        0.95      0.52 o 
  -4  14   1       78.38       68.79      1.06 o 
  -3  14   1      430.53      461.31      4.11 o 
  -2  14   1       48.67       58.82      1.12 o 
  -1  14   1       35.17       27.69      0.81 o 
   0  14   1        0.23       -0.52      0.59 o 
   1  14   1      234.69      212.71      2.45 o 
   2  14   1        0.39       -0.38      0.44 o 
   3  14   1     1576.39     1594.43     12.77 o 
   4  14   1      308.79      287.34      2.88 o 
   5  14   1      240.97      240.16      2.54 o 
   6  14   1        0.06       -0.50      0.50 o 
   7  14   1        0.53       -0.55      0.55 o 
   8  14   1        0.01       -0.51      0.51 o 
   9  14   1        3.16        2.52      0.74 o 
  10  14   1       22.87       27.03      1.41 o 
  11  14   1        6.98        7.18      1.58 o 
  12  14   1        0.06       -1.08      2.12 o 
 -13  15   1        1.31       -1.61      1.61 o 
 -12  15   1        3.32        1.95      1.53 o 
 -11  15   1        2.75       -0.57      0.94 o 
 -10  15   1        5.16        2.81      0.92 o 
  -9  15   1      103.74      103.87      2.44 o 
  -8  15   1       84.67       88.56      2.11 o 
  -7  15   1        0.04       -0.67      0.67 o 
  -6  15   1        0.75        1.06      0.60 o 
  -5  15   1      866.92      862.73      8.05 o 
  -4  15   1        0.56        0.92      0.50 o 
  -3  15   1       48.75       53.92      1.13 o 
  -2  15   1        0.01       -0.45      0.45 o 
  -1  15   1       63.72       55.85      1.08 o 
   0  15   1      170.01      171.22      2.15 o 
   1  15   1       31.94       27.70      0.90 o 
   2  15   1      301.18      279.18      2.96 o 
   3  15   1      385.87      359.25      3.62 o 
   4  15   1      428.11      438.70      4.06 o 
   5  15   1      315.27      305.65      3.07 o 
   6  15   1       87.59       88.92      1.49 o 
   7  15   1       13.49       11.29      0.81 o 
   8  15   1       17.70       18.86      0.95 o 
   9  15   1       20.98       25.36      1.17 o 
  10  15   1      107.78      124.80      2.98 o 
  11  15   1        0.39        1.71      1.22 o 
  12  15   1        8.14        9.35      2.09 o 
 -12  16   1        2.75        1.40      1.60 o 
 -11  16   1        7.93       10.29      1.11 o 
 -10  16   1        2.74        2.31      1.02 o 
  -9  16   1      104.78      106.01      2.48 o 
  -8  16   1       22.52       18.51      1.25 o 
  -7  16   1       15.51       14.15      0.96 o 
  -6  16   1       54.94       54.68      1.56 o 
  -5  16   1       85.53       96.62      1.70 o 
  -4  16   1       50.92       43.49      1.11 o 
  -3  16   1       15.16       19.52      0.78 o 
  -2  16   1       98.84      115.90      1.60 o 
  -1  16   1        5.41        5.65      0.58 o 
   0  16   1       28.32       36.08      1.24 o 
   1  16   1      228.57      220.35      2.62 o 
   2  16   1       39.82       27.53      0.90 o 
   3  16   1       35.49       28.43      0.94 o 
   4  16   1       85.48       78.90      1.42 o 
   5  16   1        0.05       -0.52      0.52 o 
   6  16   1       13.77       15.70      0.84 o 
   7  16   1       16.55       17.06      0.93 o 
   8  16   1        3.15        2.07      0.84 o 
   9  16   1       13.97       12.50      1.08 o 
  10  16   1        7.86       12.53      1.67 o 
  11  16   1       34.46       35.61      1.96 o 
 -12  17   1        3.85        1.76      1.52 o 
 -11  17   1        2.05       -0.59      0.98 o 
 -10  17   1        0.01       -1.00      1.00 o 
  -9  17   1       40.54       38.26      1.66 o 
  -8  17   1       84.97       87.11      2.29 o 
  -7  17   1       11.49       11.06      1.05 o 
  -6  17   1       47.54       47.84      1.36 o 
  -5  17   1       26.77       29.32      1.07 o 
  -4  17   1       28.78       30.27      1.07 o 
  -3  17   1        7.70        4.75      0.66 o 
  -2  17   1       12.64       13.79      0.74 o 
  -1  17   1       22.98       25.32      0.84 o 
   0  17   1        1.14        1.65      0.58 o 
   1  17   1        0.01       -0.53      0.53 o 
   2  17   1       28.56       20.50      0.91 o 
   3  17   1      553.31      564.59      5.36 o 
   4  17   1        2.81        4.10      0.63 o 
   5  17   1        0.07       -0.57      0.57 o 
   6  17   1       46.34       47.00      1.59 o 
   7  17   1        1.25       -0.39      0.67 o 
   8  17   1        3.00        1.69      0.82 o 
   9  17   1        1.99        0.93      1.03 o 
  10  17   1       26.81       36.22      2.22 o 
  11  17   1        2.55       -0.18      1.45 o 
 -11  18   1        8.77        4.32      1.39 o 
 -10  18   1        7.48        5.84      1.37 o 
  -9  18   1        0.87        0.07      1.02 o 
  -8  18   1        2.37        0.43      0.97 o 
  -7  18   1       11.51       10.21      1.07 o 
  -6  18   1       15.53       15.84      0.97 o 
  -5  18   1        2.54        3.50      0.67 o 
  -4  18   1      171.36      176.38      2.48 o 
  -3  18   1      498.42      502.38      5.19 o 
  -2  18   1        2.52       -0.22      0.54 o 
  -1  18   1       17.43       16.91      0.76 o 
   0  18   1      270.72      269.96      3.18 o 
   1  18   1       84.12       89.74      1.63 o 
   2  18   1       17.96       20.81      0.98 o 
   3  18   1      372.00      391.23      4.05 o 
   4  18   1      106.06      106.65      1.85 o 
   5  18   1        0.00       -0.59      0.59 o 
   6  18   1        1.27        0.31      0.69 o 
   7  18   1       13.10       12.60      0.90 o 
   8  18   1        1.28        0.40      1.03 o 
   9  18   1        1.98        1.91      1.15 o 
  10  18   1       26.16       35.25      2.24 o 
 -10  19   1        3.94        2.13      1.19 o 
  -9  19   1        0.04       -1.01      1.01 o 
  -8  19   1        0.00       -0.97      0.97 o 
  -7  19   1        0.27       -0.79      0.94 o 
  -6  19   1        8.47        7.08      0.93 o 
  -5  19   1        5.95        5.38      0.81 o 
  -4  19   1       14.42       15.04      0.92 o 
  -3  19   1       22.62       20.38      1.23 o 
  -2  19   1        5.38        5.23      0.85 o 
  -1  19   1        4.78        4.44      0.62 o 
   0  19   1       26.92       28.25      0.99 o 
   1  19   1       35.81       38.01      1.17 o 
   2  19   1      128.84      134.38      2.10 o 
   3  19   1        2.37        4.32      0.75 o 
   4  19   1       89.43       92.88      1.77 o 
   5  19   1       44.48       45.93      1.47 o 
   6  19   1       13.40       15.79      1.09 o 
   7  19   1        4.01        0.97      1.03 o 
   8  19   1        4.71        2.15      1.19 o 
   9  19   1       22.80       28.18      2.27 o 
  10  19   1       80.30       96.29      3.72 o 
 -10  20   1        2.37       -0.44      1.46 o 
  -9  20   1       15.62       11.63      1.36 o 
  -8  20   1        0.66       -1.02      1.02 o 
  -7  20   1        2.44       -0.35      1.01 o 
  -6  20   1       18.83       18.40      1.25 o 
  -5  20   1        0.29       -0.68      0.68 o 
  -4  20   1        7.93       10.96      0.88 o 
  -3  20   1        0.57        0.15      0.72 o 
  -2  20   1      118.05      133.53      2.31 o 
  -1  20   1       65.80       67.21      1.64 o 
   0  20   1        5.22        4.40      0.82 o 
   1  20   1        7.07        9.46      0.90 o 
   2  20   1       80.99       84.93      1.91 o 
   3  20   1       42.30       43.45      1.43 o 
   4  20   1        0.08       -0.30      0.76 o 
   5  20   1       10.47        9.40      1.28 o 
   6  20   1        0.92       -0.42      0.77 o 
   7  20   1        1.68       -0.97      1.03 o 
   8  20   1        2.74        0.80      1.36 o 
   9  20   1       69.11       83.77      3.47 o 
  -9  21   1       28.51       30.12      2.09 o 
  -8  21   1        0.35       -1.27      1.27 o 
  -7  21   1        9.55        7.19      1.27 o 
  -6  21   1       18.52       17.95      1.29 o 
  -5  21   1        8.39        7.57      0.90 o 
  -4  21   1       19.97       18.88      1.06 o 
  -3  21   1        4.10        2.90      0.82 o 
  -2  21   1       20.32       20.41      1.14 o 
  -1  21   1        2.86        2.72      0.83 o 
   0  21   1       19.50       20.61      1.08 o 
   1  21   1       29.78       32.47      1.43 o 
   2  21   1       12.21       13.06      1.12 o 
   3  21   1      118.65      120.09      3.50 o 
   4  21   1       18.32       15.80      1.29 o 
   5  21   1        2.89        2.63      0.87 o 
   6  21   1       16.05       20.10      1.32 o 
   7  21   1       38.06       41.11      1.97 o 
   8  21   1        3.35        0.22      1.34 o 
  -8  22   1       12.75       15.86      1.76 o 
  -7  22   1        0.12        0.92      1.38 o 
  -6  22   1        0.56       -1.18      1.18 o 
  -5  22   1        4.37        2.92      1.09 o 
  -4  22   1        1.52        0.14      0.87 o 
  -3  22   1       10.39        7.28      1.16 o 
  -2  22   1       10.42        8.31      1.00 o 
  -1  22   1       97.64      108.51      2.24 o 
   0  22   1       44.75       43.18      1.45 o 
   1  22   1        0.65       -0.78      0.78 o 
   2  22   1       19.84       16.57      1.27 o 
   3  22   1       18.75       16.53      1.38 o 
   4  22   1        9.21        8.41      1.18 o 
   5  22   1        1.63       -0.07      0.93 o 
   6  22   1        2.65        2.92      1.29 o 
   7  22   1        0.15        0.29      1.56 o 
  -7  23   1       19.14       29.58      2.15 o 
  -6  23   1        2.64        3.17      1.47 o 
  -5  23   1        5.20        6.55      1.27 o 
  -4  23   1        5.03        5.38      1.11 o 
  -3  23   1        2.54        2.94      1.09 o 
  -2  23   1       70.05       79.68      2.31 o 
  -1  23   1      100.31      114.83      3.10 o 
   0  23   1      112.49      128.15      3.74 o 
   1  23   1        0.46       -0.19      1.07 o 
   2  23   1       10.79        6.12      1.22 o 
   3  23   1        0.46        0.76      1.11 o 
   4  23   1       17.25       24.01      1.55 o 
   5  23   1       24.22       25.66      1.74 o 
   6  23   1        2.19        5.01      1.99 o 
  -6  24   1        0.45       -0.27      1.55 o 
  -5  24   1        1.11       -2.42      2.42 o 
  -4  24   1        7.82        5.72      1.68 o 
  -3  24   1        6.79        3.89      1.32 o 
  -2  24   1       21.21       21.08      1.64 o 
  -1  24   1       11.72       14.32      1.50 o 
   0  24   1        5.64        6.97      1.37 o 
   1  24   1       17.51       18.40      1.62 o 
   2  24   1       17.37       18.26      1.66 o 
   3  24   1        0.00       -1.05      1.21 o 
   4  24   1       18.48       22.14      1.75 o 
   5  24   1        0.38       -0.02      1.54 o 
  -4  25   1        0.00        0.36      1.61 o 
  -3  25   1        4.03        4.04      1.36 o 
  -2  25   1        0.00        0.77      1.35 o 
  -1  25   1       46.67       54.38      2.41 o 
   0  25   1       47.65       61.82      2.46 o 
   1  25   1        0.49        2.52      1.32 o 
   2  25   1       16.51       23.60      1.85 o 
   3  25   1       10.62       16.51      1.98 o 
 -16   0   2        0.18       -1.31      1.55 o 
 -15   0   2       35.11       37.54      2.21 o 
 -14   0   2       95.50      105.35      3.00 o 
 -13   0   2       19.85       16.67      1.42 o 
 -12   0   2        2.79        5.27      1.18 o 
 -11   0   2      216.16      236.25      4.11 o 
 -10   0   2       23.99       20.51      1.21 o 
  -9   0   2      159.54      126.06      2.34 o 
  -8   0   2       24.84       37.18      1.15 o 
  -7   0   2     3256.06     3317.88     36.25 o 
  -6   0   2      637.19      669.88      7.12 o 
  -5   0   2     1280.90     1248.36     14.92 o 
  -4   0   2     4306.97     4285.71     46.54 o 
  -2   0   2     5400.02     5443.96     84.09 o 
  -1   0   2      112.89      127.92      4.09 o 
   0   0   2     9860.00     9392.83    238.39 o 
   1   0   2      569.60      504.24      6.14 o 
   2   0   2     1485.91     1405.77     17.71 o 
   3   0   2      322.47      310.03      3.53 o 
   4   0   2     1306.63     1362.00     16.77 o 
   5   0   2        2.20        2.55      0.41 o 
   6   0   2      284.57      284.24      4.64 o 
   7   0   2      592.11      613.67      9.08 o 
   8   0   2       58.49       46.73      1.69 o 
   9   0   2      286.63      309.46      4.71 o 
  10   0   2      129.39      122.65      2.64 o 
  11   0   2        5.94        4.37      1.14 o 
  12   0   2        8.15       11.05      1.38 o 
  13   0   2       22.46       23.90      2.15 o 
  14   0   2       31.18       31.48      3.59 o 
 -16   1   2        0.05        0.71      1.15 o 
 -15   1   2        3.38        4.18      1.03 o 
 -14   1   2       11.93       13.00      0.99 o 
 -13   1   2        2.72        3.19      0.80 o 
 -12   1   2      369.01      373.93      4.15 o 
 -11   1   2      162.35      148.63      2.29 o 
 -10   1   2        1.11       -0.47      0.50 o 
  -9   1   2        9.96       10.43      0.61 o 
  -8   1   2       62.32       64.53      1.00 o 
  -7   1   2        5.78        7.18      0.49 o 
  -6   1   2     2215.68     2273.23     16.30 o 
  -5   1   2     1067.12     1073.33      7.61 o 
  -4   1   2     3127.38     3090.79     23.73 o 
  -3   1   2      629.93      669.69      7.43 o 
  -2   1   2     9022.17     8717.54    104.04 o 
  -1   1   2       76.37       96.31      2.14 o 
   0   1   2     2332.17     2196.29     22.07 o 
   1   1   2     1204.10     1228.15      8.75 o 
   2   1   2      469.53      420.48      3.00 o 
   3   1   2      470.36      503.28      3.51 o 
   4   1   2      116.75      110.51      1.03 o 
   5   1   2      378.19      396.92      3.41 o 
   6   1   2      150.26      142.77      1.72 o 
   7   1   2      145.09      145.74      1.92 o 
   8   1   2        7.32        8.97      0.66 o 
   9   1   2       71.02       68.82      1.71 o 
  10   1   2        5.88        6.95      0.67 o 
  11   1   2        0.02       -0.64      0.64 o 
  12   1   2        3.54        2.96      0.90 o 
  13   1   2       16.28       15.84      1.30 o 
  14   1   2        2.84        1.96      1.13 o 
 -16   2   2       24.51       24.63      1.53 o 
 -15   2   2        3.35        4.83      0.97 o 
 -14   2   2        9.92        7.46      0.93 o 
 -13   2   2       65.38       70.89      1.69 o 
 -12   2   2       34.76       28.40      1.18 o 
 -11   2   2      205.64      215.73      2.68 o 
 -10   2   2      145.82      144.41      1.98 o 
  -9   2   2       30.08       27.93      0.92 o 
  -8   2   2      272.02      305.67      2.96 o 
  -7   2   2       53.00       56.79      0.96 o 
  -6   2   2      391.06      419.58      3.43 o 
  -5   2   2        1.97        0.71      0.19 o 
  -4   2   2      760.05      773.05      6.40 o 
  -3   2   2     1872.29     1940.47     15.67 o 
  -2   2   2      282.79      287.09      3.13 o 
  -1   2   2      175.40      163.72      1.41 o 
   0   2   2      185.60      198.02      2.35 o 
   1   2   2       72.37       68.41      0.90 o 
   2   2   2        2.29       -0.13      0.13 o 
   3   2   2       31.07       54.43      0.85 o 
   4   2   2        9.62       17.23      0.35 o 
   5   2   2       90.53      123.33      1.24 o 
   6   2   2      113.24      107.78      1.33 o 
   7   2   2      122.45      115.75      1.44 o 
   8   2   2      145.69      140.86      1.72 o 
   9   2   2       37.33       33.64      0.89 o 
  10   2   2      240.84      250.35      2.92 o 
  11   2   2       12.06        8.44      0.95 o 
  12   2   2        2.52        3.03      0.87 o 
  13   2   2       15.90       12.25      1.42 o 
  14   2   2        7.04        7.61      1.47 o 
 -16   3   2        1.87        1.53      1.17 o 
 -15   3   2        0.01       -0.83      0.83 o 
 -14   3   2        1.52       -0.29      0.76 o 
 -13   3   2      103.58      105.35      2.03 o 
 -12   3   2      121.02      135.47      1.98 o 
 -11   3   2       69.01       69.55      1.45 o 
 -10   3   2      287.31      264.56      3.00 o 
  -9   3   2      233.19      217.73      2.29 o 
  -8   3   2     1357.87     1321.99     11.01 o 
  -7   3   2      812.60      844.61      6.85 o 
  -6   3   2      664.35      703.24      5.77 o 
  -5   3   2       39.99       23.29      0.52 o 
  -4   3   2      191.23      165.19      1.61 o 
  -3   3   2       12.77       11.53      0.27 o 
  -2   3   2      524.07      539.94      3.98 o 
  -1   3   2      397.73      419.44      4.19 o 
   0   3   2      212.88      179.85      1.40 o 
   1   3   2     5273.54     5272.81     50.71 o 
   2   3   2     1578.47     1626.48     11.82 o 
   3   3   2      475.19      611.52      4.52 o 
   4   3   2       96.88       70.94      0.86 o 
   5   3   2     2002.34     2025.10     15.14 o 
   6   3   2      123.07      111.05      1.27 o 
   7   3   2      563.21      516.79      4.63 o 
   8   3   2        0.48        0.19      0.40 o 
   9   3   2       31.29       27.22      0.97 o 
  10   3   2      115.13      113.92      1.77 o 
  11   3   2        0.39       -0.39      0.74 o 
  12   3   2       29.33       28.97      1.36 o 
  13   3   2        0.80        0.07      1.04 o 
  14   3   2        0.06       -1.26      1.26 o 
 -16   4   2        1.64        0.49      1.24 o 
 -15   4   2       10.73       12.11      1.10 o 
 -14   4   2       11.06       10.68      0.97 o 
 -13   4   2        0.76        1.62      0.70 o 
 -12   4   2       44.55       48.65      1.55 o 
 -11   4   2      118.35      116.53      1.77 o 
 -10   4   2      120.16      113.73      1.68 o 
  -9   4   2      108.69      115.68      1.80 o 
  -8   4   2       90.70       77.93      1.07 o 
  -7   4   2       77.60       73.89      1.03 o 
  -6   4   2      773.26      866.44      7.33 o 
  -5   4   2      539.91      539.74      4.28 o 
  -4   4   2      101.66       79.12      1.12 o 
  -3   4   2      557.27      579.57      4.01 o 
  -2   4   2      746.51      755.31      5.14 o 
  -1   4   2     1681.77     1773.48     15.78 o 
   0   4   2     4330.35     4446.92     29.61 o 
   1   4   2        6.86       12.43      0.22 o 
   2   4   2      327.02      387.35      2.81 o 
   3   4   2       19.46       27.83      0.43 o 
   4   4   2       71.70       88.33      0.92 o 
   5   4   2        1.67       -0.24      0.24 o 
   6   4   2      135.21      132.79      1.41 o 
   7   4   2       51.75       49.96      0.93 o 
   8   4   2       61.60       66.81      1.12 o 
   9   4   2        8.48        8.05      0.56 o 
  10   4   2       18.23       13.42      0.74 o 
  11   4   2       48.75       45.86      2.14 o 
  12   4   2       16.55       13.44      1.07 o 
  13   4   2        0.04       -1.18      1.18 o 
  14   4   2        1.49        1.51      1.37 o 
 -16   5   2        3.77        4.52      1.49 o 
 -15   5   2        0.73        0.28      1.09 o 
 -14   5   2        0.43        2.03      0.87 o 
 -13   5   2       23.53       23.29      1.02 o 
 -12   5   2       37.27       37.82      1.16 o 
 -11   5   2       29.92       30.00      0.98 o 
 -10   5   2       62.05       69.00      1.30 o 
  -9   5   2      358.25      347.66      3.44 o 
  -8   5   2      362.80      330.41      3.23 o 
  -7   5   2      317.91      268.04      2.53 o 
  -6   5   2       23.32       30.10      0.65 o 
  -5   5   2     1139.11     1226.18      9.31 o 
  -4   5   2      587.28      576.01      4.50 o 
  -3   5   2      667.54      675.82      4.64 o 
  -2   5   2     1016.43      943.78      7.34 o 
  -1   5   2      818.75      847.06      6.40 o 
   0   5   2     3185.23     3136.94     20.86 o 
   1   5   2      218.07      224.56      1.71 o 
   2   5   2    10613.14    10698.67     99.29 o 
   3   5   2       79.67      100.32      0.91 o 
   4   5   2      273.10      210.43      1.84 o 
   5   5   2     1379.87     1441.29     11.32 o 
   6   5   2      301.71      279.23      2.57 o 
   7   5   2      277.55      285.14      2.70 o 
   8   5   2      206.64      207.10      2.29 o 
   9   5   2       23.86       25.70      0.88 o 
  10   5   2       14.50       14.01      0.73 o 
  11   5   2        1.14        2.31      0.97 o 
  12   5   2       28.73       22.28      1.25 o 
  13   5   2       65.96       72.32      2.70 o 
  14   5   2        8.16        5.59      1.53 o 
 -15   6   2       10.79       12.43      1.47 o 
 -14   6   2       71.40       83.32      2.17 o 
 -13   6   2        0.86        4.44      0.77 o 
 -12   6   2      115.40      117.12      1.87 o 
 -11   6   2      218.32      225.72      2.68 o 
 -10   6   2      330.30      323.46      3.35 o 
  -9   6   2       28.68       33.75      0.90 o 
  -8   6   2       41.19       32.15      0.81 o 
  -7   6   2      560.95      550.31      4.91 o 
  -6   6   2      177.31      178.93      1.72 o 
  -5   6   2      108.23      129.81      1.36 o 
  -4   6   2      866.37      859.72      5.74 o 
  -3   6   2        6.18        0.77      0.13 o 
  -2   6   2      280.04      271.67      2.20 o 
  -1   6   2      110.19      106.29      1.06 o 
   0   6   2       17.37       12.91      0.44 o 
   1   6   2      294.23      266.33      1.91 o 
   2   6   2      126.45      193.89      1.52 o 
   3   6   2     3522.72     3836.32     30.33 o 
   4   6   2      152.82      123.68      1.25 o 
   5   6   2      100.89      109.53      1.17 o 
   6   6   2      247.16      263.15      2.57 o 
   7   6   2      185.63      196.23      2.12 o 
   8   6   2      671.21      694.02      7.19 o 
   9   6   2       86.60       80.08      1.58 o 
  10   6   2        1.66        0.90      0.72 o 
  11   6   2      108.02      114.03      2.31 o 
  12   6   2       36.36       35.17      1.73 o 
  13   6   2        8.76       11.27      1.53 o 
  14   6   2        0.17        0.08      1.33 o 
 -15   7   2       22.71       25.49      1.93 o 
 -14   7   2        3.72        6.30      1.01 o 
 -13   7   2       42.53       44.01      1.46 o 
 -12   7   2        5.97        6.67      0.74 o 
 -11   7   2       38.92       34.54      1.35 o 
 -10   7   2       52.86       52.98      1.21 o 
  -9   7   2       50.06       44.51      1.06 o 
  -8   7   2        7.95        5.89      0.48 o 
  -7   7   2      260.33      286.77      2.82 o 
  -6   7   2      405.07      445.19      3.84 o 
  -5   7   2        0.48       -0.10      0.18 o 
  -4   7   2      919.26      981.51      6.97 o 
  -3   7   2      458.26      471.01      3.62 o 
  -2   7   2       55.08       58.59      0.66 o 
  -1   7   2       16.66       11.38      0.43 o 
   0   7   2        8.36        7.28      0.27 o 
   1   7   2      124.73      164.38      1.30 o 
   2   7   2        0.28        0.39      0.27 o 
   3   7   2     3311.20     3342.20     23.81 o 
   4   7   2      203.09      200.41      1.84 o 
   5   7   2      213.58      201.07      1.86 o 
   6   7   2       48.20       52.44      0.93 o 
   7   7   2      153.96      158.69      1.85 o 
   8   7   2        2.12        1.01      0.72 o 
   9   7   2        1.23        1.78      0.51 o 
  10   7   2       25.08       22.06      1.15 o 
  11   7   2        0.50        1.33      0.82 o 
  12   7   2       15.19       13.26      1.29 o 
  13   7   2       33.73       27.92      1.93 o 
  14   7   2        5.15        2.75      1.42 o 
 -15   8   2       49.08       49.87      2.15 o 
 -14   8   2       68.56       77.68      2.10 o 
 -13   8   2        2.81        5.79      0.89 o 
 -12   8   2      185.51      191.34      2.52 o 
 -11   8   2      226.76      247.95      3.02 o 
 -10   8   2        3.33        0.31      0.67 o 
  -9   8   2       97.03       79.03      1.35 o 
  -8   8   2        1.19        2.91      0.49 o 
  -7   8   2       30.84       30.82      0.76 o 
  -6   8   2      464.96      478.01      4.23 o 
  -5   8   2      801.10      764.35      6.04 o 
  -4   8   2     1299.37     1370.68      9.66 o 
  -3   8   2       10.05        6.70      0.54 o 
  -2   8   2       60.11       45.00      0.58 o 
  -1   8   2     6626.96     6834.78     48.53 o 
   0   8   2      123.78      115.92      1.30 o 
   1   8   2      719.68      726.66      5.08 o 
   2   8   2     5328.44     5354.11     44.22 o 
   3   8   2      481.65      509.75      4.40 o 
   4   8   2        6.57       14.17      0.46 o 
   5   8   2      102.57      102.52      1.19 o 
   6   8   2      540.09      516.08      4.43 o 
   7   8   2        0.65       -0.10      0.63 o 
   8   8   2      145.61      151.65      2.02 o 
   9   8   2      206.31      189.30      2.34 o 
  10   8   2       60.57       62.11      1.63 o 
  11   8   2      107.13      114.90      2.65 o 
  12   8   2       71.85       85.64      2.49 o 
  13   8   2        8.90       11.49      1.54 o 
  14   8   2        1.00       -0.07      1.38 o 
 -15   9   2        1.27        2.24      1.32 o 
 -14   9   2       50.05       47.73      1.90 o 
 -13   9   2       52.46       60.85      1.70 o 
 -12   9   2       17.63       12.75      0.94 o 
 -11   9   2       62.35       63.81      1.46 o 
 -10   9   2       19.88       24.87      0.89 o 
  -9   9   2       27.90       23.28      0.88 o 
  -8   9   2      449.13      407.49      4.11 o 
  -7   9   2       16.20       11.71      0.54 o 
  -6   9   2      279.90      306.46      2.97 o 
  -5   9   2      997.10      995.17      8.82 o 
  -4   9   2      375.74      369.83      3.15 o 
  -3   9   2      870.55      946.11      7.05 o 
  -2   9   2       15.68       14.66      0.60 o 
  -1   9   2      934.07     1044.40      7.65 o 
   0   9   2      358.11      387.88      3.05 o 
   1   9   2      105.08      114.16      1.22 o 
   2   9   2     4275.12     4349.21     29.91 o 
   3   9   2     1814.32     1830.31     12.05 o 
   4   9   2      345.03      345.85      2.86 o 
   5   9   2      206.71      199.95      2.01 o 
   6   9   2      302.70      273.37      2.83 o 
   7   9   2      119.87      127.53      1.80 o 
   8   9   2      150.67      151.83      2.13 o 
   9   9   2        0.47       -0.54      0.54 o 
  10   9   2        2.83        0.90      0.76 o 
  11   9   2        4.24        4.99      1.12 o 
  12   9   2        0.82        3.45      1.39 o 
  13   9   2        6.39        8.54      1.62 o 
 -15  10   2        2.38       -0.42      1.42 o 
 -14  10   2        1.51        1.14      1.05 o 
 -13  10   2       21.98       21.65      1.20 o 
 -12  10   2       97.03       96.26      1.92 o 
 -11  10   2       66.96       66.16      1.59 o 
 -10  10   2        0.32       -0.59      0.63 o 
  -9  10   2        2.91        2.27      0.54 o 
  -8  10   2       19.11       17.57      0.82 o 
  -7  10   2       22.98       24.56      0.68 o 
  -6  10   2        0.50        0.57      0.36 o 
  -5  10   2      168.51      190.04      2.16 o 
  -4  10   2       35.17       35.35      0.91 o 
  -3  10   2     1076.54     1155.27      8.58 o 
  -2  10   2     1742.68     1857.41     13.92 o 
  -1  10   2      189.89      191.31      1.67 o 
   0  10   2      302.32      357.39      2.89 o 
   1  10   2      243.12      237.71      2.09 o 
   2  10   2      154.15      195.44      1.83 o 
   3  10   2     1674.72     1763.77     12.39 o 
   4  10   2      104.98       94.72      1.23 o 
   5  10   2      221.74      210.49      2.22 o 
   6  10   2       80.12       71.83      1.40 o 
   7  10   2       53.93       49.56      1.07 o 
   8  10   2       72.64       65.26      1.33 o 
   9  10   2        4.48        1.87      0.57 o 
  10  10   2       12.64        9.97      1.08 o 
  11  10   2       11.44       12.83      1.24 o 
  12  10   2       24.14       21.18      1.59 o 
  13  10   2        0.36        0.34      1.77 o 
 -14  11   2        2.11        3.60      1.60 o 
 -13  11   2        7.65        7.32      1.09 o 
 -12  11   2        6.49        6.68      0.87 o 
 -11  11   2       18.98       12.07      0.94 o 
 -10  11   2      234.66      259.84      3.37 o 
  -9  11   2        1.75        1.69      0.71 o 
  -8  11   2      236.72      219.34      3.27 o 
  -7  11   2       29.26       23.17      0.72 o 
  -6  11   2      291.16      293.11      3.25 o 
  -5  11   2       45.59       42.05      0.98 o 
  -4  11   2     1903.71     2054.48     17.69 o 
  -3  11   2      486.88      499.39      4.28 o 
  -2  11   2        0.07       -0.25      0.41 o 
  -1  11   2      199.02      191.52      1.96 o 
   0  11   2      541.16      547.54      4.42 o 
   1  11   2       22.69       20.95      0.54 o 
   2  11   2       22.93       19.40      0.62 o 
   3  11   2     1651.49     1668.96     11.80 o 
   4  11   2       17.73       19.51      0.74 o 
   5  11   2     1068.70     1026.36      8.05 o 
   6  11   2      110.42      118.67      1.54 o 
   7  11   2       25.51       29.95      0.89 o 
   8  11   2       10.63        9.06      0.61 o 
   9  11   2       18.31       19.20      0.88 o 
  10  11   2        1.65        1.89      0.79 o 
  11  11   2        0.05       -0.45      0.98 o 
  12  11   2       12.85       13.40      1.61 o 
  13  11   2       18.95       16.32      2.40 o 
 -14  12   2        6.37       10.58      1.44 o 
 -13  12   2        4.67        5.06      1.18 o 
 -12  12   2       10.68       12.90      1.15 o 
 -11  12   2        0.42       -0.80      0.80 o 
 -10  12   2       31.17       29.52      1.32 o 
  -9  12   2      102.13       90.20      2.08 o 
  -8  12   2       28.08       22.80      1.14 o 
  -7  12   2       26.86       19.76      0.84 o 
  -6  12   2       47.45       38.99      0.95 o 
  -5  12   2       82.41       82.96      1.32 o 
  -4  12   2      210.98      219.85      2.48 o 
  -3  12   2      144.21      133.76      1.52 o 
  -2  12   2      104.77      111.36      1.19 o 
  -1  12   2     1082.04     1140.39     10.02 o 
   0  12   2        1.88       -0.26      0.29 o 
   1  12   2       92.86       95.66      1.22 o 
   2  12   2      240.53      264.43      2.48 o 
   3  12   2      159.38      164.39      1.71 o 
   4  12   2      231.48      200.60      1.92 o 
   5  12   2     1006.25      961.56      7.61 o 
   6  12   2      772.17      769.11      6.54 o 
   7  12   2        6.29        6.49      0.59 o 
   8  12   2        0.06       -0.25      0.48 o 
   9  12   2        0.00       -0.69      0.69 o 
  10  12   2        2.52        1.80      1.03 o 
  11  12   2       15.75       19.38      1.64 o 
  12  12   2       46.38       59.39      2.80 o 
 -14  13   2       46.62       51.21      2.98 o 
 -13  13   2        0.02       -0.40      1.12 o 
 -12  13   2       17.45       15.73      1.25 o 
 -11  13   2        0.04       -0.83      0.83 o 
 -10  13   2       39.56       32.86      1.50 o 
  -9  13   2       61.93       58.89      1.85 o 
  -8  13   2       60.08       48.40      1.93 o 
  -7  13   2      394.61      388.55      4.52 o 
  -6  13   2       50.41       49.16      1.11 o 
  -5  13   2      129.74      133.76      2.07 o 
  -4  13   2      104.93      106.08      1.50 o 
  -3  13   2      387.50      383.51      3.68 o 
  -2  13   2       54.14       60.03      0.84 o 
  -1  13   2       26.52       33.94      0.82 o 
   0  13   2      263.84      235.11      2.63 o 
   1  13   2       16.65       16.80      0.71 o 
   2  13   2       11.48        7.48      0.48 o 
   3  13   2        1.00       -0.04      0.50 o 
   4  13   2     1062.20     1073.56      8.48 o 
   5  13   2        4.70        5.02      0.89 o 
   6  13   2       27.66       26.52      0.88 o 
   7  13   2        2.75        1.91      0.54 o 
   8  13   2       23.90       23.04      0.94 o 
   9  13   2       41.74       38.49      1.40 o 
  10  13   2        2.52        1.10      1.10 o 
  11  13   2       51.60       57.17      3.36 o 
  12  13   2        8.69       13.00      1.88 o 
 -13  14   2       52.33       55.86      2.13 o 
 -12  14   2       46.99       43.07      1.85 o 
 -11  14   2        2.06        2.14      0.98 o 
 -10  14   2        0.12       -0.96      0.96 o 
  -9  14   2        1.35       -0.85      0.85 o 
  -8  14   2      106.94       93.04      2.14 o 
  -7  14   2       65.49       60.22      1.44 o 
  -6  14   2       46.34       45.67      1.16 o 
  -5  14   2       46.07       47.54      1.08 o 
  -4  14   2      171.28      167.55      2.06 o 
  -3  14   2      921.21      894.42      7.80 o 
  -2  14   2      505.32      538.68      4.66 o 
  -1  14   2        0.49       -0.36      0.36 o 
   0  14   2      727.46      680.44      6.34 o 
   1  14   2      466.26      448.72      4.19 o 
   2  14   2       37.26       32.30      0.85 o 
   3  14   2      268.21      275.39      2.69 o 
   4  14   2     1387.74     1405.61     10.94 o 
   5  14   2      322.98      314.74      3.23 o 
   6  14   2       27.22       22.93      0.83 o 
   7  14   2        9.32       10.09      0.66 o 
   8  14   2       12.95       15.18      0.85 o 
   9  14   2        0.27       -0.75      0.75 o 
  10  14   2       20.75       24.61      1.58 o 
  11  14   2      157.47      183.73      6.19 o 
  12  14   2        9.53       12.94      1.90 o 
 -13  15   2       22.78       25.84      1.86 o 
 -12  15   2        7.44        4.04      1.23 o 
 -11  15   2       18.80       13.83      1.25 o 
 -10  15   2        0.78       -0.91      0.91 o 
  -9  15   2       30.77       32.98      1.56 o 
  -8  15   2        0.33        0.00      0.83 o 
  -7  15   2       28.38       26.85      1.26 o 
  -6  15   2        1.85        1.64      0.69 o 
  -5  15   2      135.19      128.69      1.88 o 
  -4  15   2        1.47        1.75      0.49 o 
  -3  15   2       40.93       40.03      1.20 o 
  -2  15   2       46.77       42.00      1.16 o 
  -1  15   2      216.29      216.29      2.33 o 
   0  15   2        2.29        1.87      0.50 o 
   1  15   2      645.29      646.84      6.12 o 
   2  15   2       45.24       43.77      1.34 o 
   3  15   2       13.17       11.96      1.09 o 
   4  15   2        0.22        0.52      0.52 o 
   5  15   2       50.68       55.14      1.18 o 
   6  15   2        5.60        4.52      0.62 o 
   7  15   2        7.36        6.85      0.70 o 
   8  15   2        2.40        2.45      0.73 o 
   9  15   2        2.86        0.31      1.00 o 
  10  15   2       10.60       16.20      1.45 o 
  11  15   2        5.03        8.57      1.66 o 
 -12  16   2       11.65       11.40      1.39 o 
 -11  16   2        1.92       -0.98      0.98 o 
 -10  16   2       22.31       17.40      1.35 o 
  -9  16   2       53.27       51.38      2.62 o 
  -8  16   2      169.02      164.89      3.02 o 
  -7  16   2        3.61        0.87      0.97 o 
  -6  16   2       13.89       13.68      0.85 o 
  -5  16   2       72.23       73.05      1.58 o 
  -4  16   2       46.96       50.13      1.23 o 
  -3  16   2       18.55       14.86      0.62 o 
  -2  16   2      237.39      229.98      2.42 o 
  -1  16   2        4.52        4.46      0.45 o 
   0  16   2        3.59        2.95      0.62 o 
   1  16   2      439.61      440.88      4.48 o 
   2  16   2       11.97        9.31      0.68 o 
   3  16   2       98.77      107.04      1.51 o 
   4  16   2       83.08       77.84      1.31 o 
   5  16   2        2.29       -0.28      0.52 o 
   6  16   2        3.33        1.73      0.56 o 
   7  16   2       23.64       21.77      0.96 o 
   8  16   2       16.55       14.27      0.99 o 
   9  16   2       12.61       13.04      1.51 o 
  10  16   2       49.78       58.12      2.84 o 
  11  16   2        2.86        0.37      1.74 o 
 -12  17   2        1.79        0.56      1.33 o 
 -11  17   2        2.10        0.06      1.18 o 
 -10  17   2       32.92       41.74      1.84 o 
  -9  17   2       23.88       25.48      1.50 o 
  -8  17   2        2.53        0.92      1.17 o 
  -7  17   2       26.38       20.36      1.29 o 
  -6  17   2        7.43        4.63      0.73 o 
  -5  17   2       39.64       36.46      1.23 o 
  -4  17   2      141.70      121.74      1.96 o 
  -3  17   2       25.27       24.61      0.99 o 
  -2  17   2       73.37       64.53      1.17 o 
  -1  17   2       50.59       40.51      1.08 o 
   0  17   2        4.98        1.25      0.51 o 
   1  17   2       71.95       66.49      1.34 o 
   2  17   2       63.59       71.46      1.50 o 
   3  17   2      123.56      124.04      1.68 o 
   4  17   2      230.53      214.81      2.37 o 
   5  17   2        2.16        1.81      0.58 o 
   6  17   2       15.25       13.26      0.87 o 
   7  17   2       21.52       25.22      1.12 o 
   8  17   2        8.78       10.67      1.41 o 
   9  17   2       30.06       31.71      1.95 o 
  10  17   2       11.75       12.66      1.70 o 
 -11  18   2        1.66       -0.21      1.43 o 
 -10  18   2       17.70       20.41      1.53 o 
  -9  18   2        1.07       -0.24      1.06 o 
  -8  18   2        9.28        5.58      1.14 o 
  -7  18   2       24.39       21.90      1.37 o 
  -6  18   2        0.40       -0.51      0.84 o 
  -5  18   2        1.08       -0.69      0.69 o 
  -4  18   2       32.40       30.22      1.12 o 
  -3  18   2      131.58      130.90      2.07 o 
  -2  18   2       34.60       28.24      1.01 o 
  -1  18   2       55.04       41.12      1.29 o 
   0  18   2        0.82       -0.45      0.63 o 
   1  18   2       47.07       44.85      1.31 o 
   2  18   2       47.75       39.86      1.25 o 
   3  18   2       61.96       51.01      1.37 o 
   4  18   2       16.71       15.39      0.84 o 
   5  18   2        0.08       -0.69      0.69 o 
   6  18   2       13.50       16.49      0.99 o 
   7  18   2        4.02        4.30      0.86 o 
   8  18   2        6.82        3.64      1.28 o 
   9  18   2       15.00       20.72      1.84 o 
  10  18   2        4.33        4.06      1.55 o 
 -11  19   2        3.42        1.21      1.78 o 
 -10  19   2       27.71       23.60      1.97 o 
  -9  19   2       43.81       43.69      1.95 o 
  -8  19   2        9.30        8.10      1.21 o 
  -7  19   2        0.68       -0.98      0.98 o 
  -6  19   2       20.69       19.58      1.24 o 
  -5  19   2        0.01       -0.63      0.87 o 
  -4  19   2       11.42        8.77      0.84 o 
  -3  19   2        0.49       -0.80      0.80 o 
  -2  19   2       24.42       22.40      1.08 o 
  -1  19   2        0.17       -0.69      0.69 o 
   0  19   2       63.13       59.26      1.71 o 
   1  19   2       26.78       20.12      1.15 o 
   2  19   2       13.75       12.60      1.02 o 
   3  19   2       48.64       53.11      1.42 o 
   4  19   2        0.11        0.54      0.70 o 
   5  19   2       24.27       28.36      1.22 o 
   6  19   2       14.97       15.26      1.00 o 
   7  19   2        0.10       -0.63      0.82 o 
   8  19   2        6.39        7.49      1.47 o 
   9  19   2        6.22        9.42      1.66 o 
 -10  20   2       21.38       23.87      2.03 o 
  -9  20   2       11.56       11.91      1.51 o 
  -8  20   2       19.99       17.58      1.49 o 
  -7  20   2        3.94        2.63      1.11 o 
  -6  20   2        1.60        0.51      0.95 o 
  -5  20   2        0.04       -0.75      0.75 o 
  -4  20   2       16.56       19.16      1.08 o 
  -3  20   2       19.56       15.81      1.00 o 
  -2  20   2        0.01       -0.74      0.74 o 
  -1  20   2        2.40        1.08      0.80 o 
   0  20   2       18.85       15.00      1.19 o 
   1  20   2       10.99        9.09      1.03 o 
   2  20   2        9.24       11.55      1.09 o 
   3  20   2        8.49        7.22      1.03 o 
   4  20   2        5.39        2.98      0.98 o 
   5  20   2        8.32        9.14      1.09 o 
   6  20   2       30.72       35.00      1.60 o 
   7  20   2       22.65       29.01      2.93 o 
   8  20   2        5.72        3.71      1.66 o 
  -9  21   2        3.73        1.34      1.70 o 
  -8  21   2       15.70       17.27      1.66 o 
  -7  21   2        9.70        5.45      1.24 o 
  -6  21   2       21.85       23.02      1.40 o 
  -5  21   2        0.76       -0.77      0.91 o 
  -4  21   2        6.63        6.17      0.91 o 
  -3  21   2        1.03        0.74      0.76 o 
  -2  21   2        3.02        2.14      0.86 o 
  -1  21   2        2.78        2.98      0.87 o 
   0  21   2        0.01       -0.11      0.88 o 
   1  21   2        4.14        4.20      0.95 o 
   2  21   2        8.47        7.79      1.02 o 
   3  21   2        0.38        0.26      0.87 o 
   4  21   2        6.47       12.40      1.19 o 
   5  21   2        4.09        3.90      1.17 o 
   6  21   2        0.83        1.15      1.11 o 
   7  21   2        1.23        2.20      1.95 o 
   8  21   2        6.46        7.31      2.35 o 
  -8  22   2        0.07       -1.32      1.32 o 
  -7  22   2        0.00       -1.32      1.32 o 
  -6  22   2       10.18       12.77      1.36 o 
  -5  22   2       50.58       53.29      1.99 o 
  -4  22   2        3.45        3.03      0.87 o 
  -3  22   2        6.18        3.43      0.99 o 
  -2  22   2        9.33       10.40      1.04 o 
  -1  22   2       18.82       24.72      1.37 o 
   0  22   2       19.24       17.78      1.20 o 
   1  22   2        5.88        4.59      1.09 o 
   2  22   2        1.15        2.04      1.07 o 
   3  22   2       10.69       16.04      1.34 o 
   4  22   2        4.18        3.00      1.12 o 
   5  22   2       11.71       12.23      1.27 o 
   6  22   2        2.53        3.29      1.65 o 
   7  22   2        0.31        2.19      2.06 o 
  -7  23   2        1.98        0.80      1.41 o 
  -6  23   2        0.70        0.21      1.29 o 
  -5  23   2        0.76       -1.29      1.29 o 
  -4  23   2       23.41       21.62      1.64 o 
  -3  23   2       35.96       40.69      1.67 o 
  -2  23   2       26.37       24.00      1.38 o 
  -1  23   2        1.39        0.33      1.02 o 
   0  23   2       30.95       34.76      1.56 o 
   1  23   2        9.56        9.24      1.30 o 
   2  23   2        4.26        3.25      1.18 o 
   3  23   2        8.04        8.08      1.28 o 
   4  23   2        0.06        0.33      1.35 o 
   5  23   2       17.02       24.36      1.61 o 
   6  23   2        0.05        1.08      1.54 o 
  -6  24   2       21.58       29.08      1.95 o 
  -5  24   2        3.32        2.95      1.32 o 
  -4  24   2        0.87       -1.41      1.41 o 
  -3  24   2        0.42        0.09      1.07 o 
  -2  24   2        0.18       -1.05      1.05 o 
  -1  24   2       40.98       52.80      2.03 o 
   0  24   2       19.09       27.92      1.68 o 
   1  24   2       42.54       50.34      2.22 o 
   2  24   2        5.75        6.25      1.40 o 
   3  24   2        0.40       -1.14      1.14 o 
   4  24   2        0.53       -1.21      1.21 o 
  -3  25   2        4.71        2.23      1.62 o 
  -2  25   2        8.65       10.45      1.75 o 
  -1  25   2       14.56       19.82      1.75 o 
   0  25   2        8.43        9.71      1.57 o 
   1  25   2       18.51       21.40      1.76 o 
   2  25   2        4.71        7.01      1.47 o 
 -16   1   3        4.15        5.84      1.52 o 
 -15   1   3        1.23        1.40      0.95 o 
 -14   1   3       15.86       15.44      1.05 o 
 -13   1   3       19.17       19.46      1.03 o 
 -12   1   3      150.38      153.04      2.42 o 
 -11   1   3       67.65       66.82      1.42 o 
 -10   1   3       37.87       35.48      1.10 o 
  -9   1   3      160.61      153.47      2.72 o 
  -8   1   3      581.38      595.70      5.47 o 
  -7   1   3     1335.88     1332.74     11.06 o 
  -6   1   3     2199.05     2301.97     18.66 o 
  -5   1   3      920.82     1031.06      8.54 o 
  -4   1   3     2376.03     2449.36     20.70 o 
  -3   1   3      481.28      435.63      4.37 o 
  -2   1   3      479.72      507.31      8.13 o 
  -1   1   3      764.82      729.75      9.97 o 
   0   1   3     1097.72     1106.80     14.10 o 
   1   1   3       17.58       23.80      0.39 o 
   2   1   3      611.23      622.42      6.42 o 
   3   1   3      908.75      850.53      7.42 o 
   4   1   3       76.14       63.16      0.82 o 
   5   1   3      132.03      100.60      0.94 o 
   6   1   3      389.43      355.73      2.96 o 
   7   1   3        4.70        3.01      0.28 o 
   8   1   3       66.90       68.82      1.55 o 
   9   1   3       19.17       16.54      0.71 o 
  10   1   3       21.55       16.00      1.29 o 
  11   1   3       14.05       12.67      1.03 o 
  12   1   3        3.52        2.96      0.88 o 
  13   1   3        6.04        5.64      1.39 o 
  14   1   3        6.26        8.59      1.87 o 
 -16   2   3       18.22       22.57      2.08 o 
 -15   2   3       66.24       78.20      2.07 o 
 -14   2   3        5.52        7.04      0.93 o 
 -13   2   3       25.07       28.19      1.18 o 
 -12   2   3       13.81       17.95      0.90 o 
 -11   2   3      597.47      597.29      5.83 o 
 -10   2   3     1017.26     1015.83      9.24 o 
  -9   2   3       30.00       28.00      1.37 o 
  -8   2   3      314.82      346.57      3.91 o 
  -7   2   3       62.57       79.76      1.11 o 
  -6   2   3      190.48      215.77      2.12 o 
  -5   2   3     3924.65     4130.30     34.81 o 
  -4   2   3       40.53       52.88      0.79 o 
  -3   2   3      227.15      207.61      2.10 o 
  -2   2   3       54.86       59.11      0.80 o 
  -1   2   3     1109.13     1164.48     11.06 o 
   0   2   3      227.48      220.06      2.73 o 
   1   2   3     2985.16     3110.31     26.15 o 
   2   2   3      170.67      204.68      1.89 o 
   3   2   3      144.33      157.91      1.71 o 
   4   2   3       71.75       61.41      0.81 o 
   5   2   3      284.81      295.06      3.47 o 
   6   2   3       32.73       31.26      0.57 o 
   7   2   3      105.10      108.13      1.45 o 
   8   2   3      248.50      256.40      2.49 o 
   9   2   3       27.52       24.54      0.93 o 
  10   2   3       10.90        9.44      0.89 o 
  11   2   3       62.88       65.89      1.78 o 
  12   2   3       34.72       35.38      1.51 o 
  13   2   3       13.80       17.08      1.56 o 
  14   2   3       14.47       19.33      2.17 o 
 -16   3   3       14.48       12.35      1.67 o 
 -15   3   3        2.96        2.73      0.99 o 
 -14   3   3       38.87       38.47      1.36 o 
 -13   3   3       71.13       69.19      2.02 o 
 -12   3   3        1.17        0.06      0.62 o 
 -11   3   3      227.42      220.95      2.74 o 
 -10   3   3      579.73      551.83      5.39 o 
  -9   3   3        0.66       -0.66      0.66 o 
  -8   3   3       91.00       89.33      1.62 o 
  -7   3   3        0.47       -0.45      0.45 o 
  -6   3   3       40.43       47.91      1.31 o 
  -5   3   3     3560.73     3939.31     30.23 o 
  -4   3   3      647.95      746.67      5.75 o 
  -3   3   3      134.27      177.51      2.59 o 
  -2   3   3      343.77      367.74      3.28 o 
  -1   3   3       50.89       45.37      0.71 o 
   0   3   3       32.63       21.82      0.67 o 
   1   3   3      544.56      497.12      4.87 o 
   2   3   3       20.71       24.73      0.54 o 
   3   3   3     1095.53     1144.94      9.40 o 
   4   3   3      152.81      153.69      1.58 o 
   5   3   3       69.45       65.24      1.05 o 
   6   3   3      297.84      291.91      2.92 o 
   7   3   3        0.02        0.37      0.32 o 
   8   3   3      285.42      295.03      3.50 o 
   9   3   3       39.04       39.38      1.26 o 
  10   3   3        3.32        3.97      0.81 o 
  11   3   3       57.55       60.22      1.70 o 
  12   3   3       18.02       17.37      1.33 o 
  13   3   3        0.66       -0.74      1.26 o 
  14   3   3        0.65        0.16      1.37 o 
 -16   4   3        6.90        4.17      1.52 o 
 -15   4   3       16.16       17.98      1.45 o 
 -14   4   3       24.36       24.43      1.19 o 
 -13   4   3       38.95       37.64      1.30 o 
 -12   4   3        2.00        1.43      0.64 o 
 -11   4   3      233.65      220.89      2.61 o 
 -10   4   3      231.72      232.47      2.62 o 
  -9   4   3      327.72      318.11      3.38 o 
  -8   4   3       69.29       53.99      1.15 o 
  -7   4   3        4.61        5.81      0.47 o 
  -6   4   3     1412.83     1377.17     11.97 o 
  -5   4   3      334.85      429.15      3.67 o 
  -4   4   3     4547.64     4751.57     33.74 o 
  -3   4   3     1179.32     1240.60      9.31 o 
  -2   4   3     1617.56     1649.88     13.32 o 
  -1   4   3      328.57      372.12      3.33 o 
   0   4   3    13326.36    13340.67    155.88 o 
   1   4   3      280.73      272.56      2.82 o 
   2   4   3      292.17      349.42      3.05 o 
   3   4   3        4.12        4.95      0.46 o 
   4   4   3       47.96       28.65      0.68 o 
   5   4   3       78.58       81.12      0.98 o 
   6   4   3        8.72        5.22      0.40 o 
   7   4   3      682.41      652.35      5.97 o 
   8   4   3      498.42      485.33      4.66 o 
   9   4   3       36.81       38.15      1.33 o 
  10   4   3       19.60       20.07      1.27 o 
  11   4   3       53.67       59.47      2.03 o 
  12   4   3       43.09       43.87      1.91 o 
  13   4   3       10.19       13.61      1.59 o 
 -16   5   3        0.15        0.91      1.41 o 
 -15   5   3        0.27       -1.12      1.12 o 
 -14   5   3        3.73        0.63      0.85 o 
 -13   5   3       80.72       76.54      1.63 o 
 -12   5   3       23.80       25.75      1.00 o 
 -11   5   3       37.14       31.21      1.00 o 
 -10   5   3        1.80        1.81      0.61 o 
  -9   5   3       38.20       32.90      1.22 o 
  -8   5   3      201.87      190.32      2.36 o 
  -7   5   3       31.38       34.52      0.89 o 
  -6   5   3      134.18      153.99      1.82 o 
  -5   5   3      383.53      423.78      3.63 o 
  -4   5   3      634.88      698.86      5.18 o 
  -3   5   3       19.86       16.05      0.49 o 
  -2   5   3       17.37       22.77      0.38 o 
  -1   5   3       19.56       12.58      0.53 o 
   0   5   3      425.60      500.03      4.03 o 
   1   5   3      386.49      386.42      3.51 o 
   2   5   3      284.06      349.26      2.93 o 
   3   5   3     1174.98     1235.82      8.98 o 
   4   5   3       15.43       18.27      0.42 o 
   5   5   3      174.72      182.42      1.90 o 
   6   5   3       42.99       44.31      0.87 o 
   7   5   3      259.96      238.01      2.60 o 
   8   5   3       11.29        6.61      0.51 o 
   9   5   3        0.84       -0.28      0.71 o 
  10   5   3       17.32       18.20      1.16 o 
  11   5   3        5.55        6.34      1.12 o 
  12   5   3        7.47        6.62      1.24 o 
  13   5   3        2.56        1.06      1.30 o 
 -15   6   3        0.26       -1.07      1.07 o 
 -14   6   3        0.23       -0.97      0.97 o 
 -13   6   3       22.02       22.23      1.03 o 
 -12   6   3       99.65      103.10      1.85 o 
 -11   6   3       14.95       14.15      0.83 o 
 -10   6   3       23.03       22.67      0.99 o 
  -9   6   3        0.21       -0.57      0.57 o 
  -8   6   3        2.96        1.85      0.56 o 
  -7   6   3      395.09      380.54      3.97 o 
  -6   6   3       68.95       84.28      1.16 o 
  -5   6   3      948.96      961.91      7.71 o 
  -4   6   3      590.85      633.97      4.59 o 
  -3   6   3      220.62      229.98      1.95 o 
  -2   6   3      864.87      885.16      7.69 o 
  -1   6   3      303.52      343.82      3.03 o 
   0   6   3       80.10       87.02      0.85 o 
   1   6   3        2.75        0.52      0.28 o 
   2   6   3      326.08      343.84      2.83 o 
   3   6   3     1221.25     1358.44      9.52 o 
   4   6   3        2.90        4.89      0.26 o 
   5   6   3      179.90      191.59      1.85 o 
   6   6   3      594.32      532.04      4.92 o 
   7   6   3      148.54      137.03      1.86 o 
   8   6   3        9.36        9.00      0.59 o 
   9   6   3      268.41      251.65      3.99 o 
  10   6   3       12.11       11.40      1.17 o 
  11   6   3       13.74       16.53      1.33 o 
  12   6   3       16.36       15.80      1.50 o 
  13   6   3        0.01       -1.24      1.24 o 
 -15   7   3        0.47        0.44      1.25 o 
 -14   7   3       17.50       16.89      2.20 o 
 -13   7   3       51.97       45.04      1.50 o 
 -12   7   3       11.50       12.29      0.95 o 
 -11   7   3       14.21       17.26      0.95 o 
 -10   7   3     1039.21     1048.81     10.17 o 
  -9   7   3      591.39      606.53      6.17 o 
  -8   7   3       53.87       44.71      1.21 o 
  -7   7   3      339.11      334.45      3.35 o 
  -6   7   3      248.00      248.06      2.53 o 
  -5   7   3      581.30      618.66      4.89 o 
  -4   7   3        0.06        0.12      0.21 o 
  -3   7   3       47.39       49.82      0.67 o 
  -2   7   3      255.39      248.04      2.61 o 
  -1   7   3      517.32      573.52      4.90 o 
   0   7   3     3050.70     3336.11     23.73 o 
   1   7   3     1219.45     1290.44      9.53 o 
   2   7   3       60.65       98.04      1.03 o 
   3   7   3      550.38      575.86      4.20 o 
   4   7   3      102.44       90.76      0.93 o 
   5   7   3       19.25       16.68      0.60 o 
   6   7   3     1108.77     1069.05      9.42 o 
   7   7   3        5.34        3.69      0.45 o 
   8   7   3        8.54       10.20      0.91 o 
   9   7   3       32.89       33.07      1.73 o 
  10   7   3        9.03        5.77      1.15 o 
  11   7   3        1.44       -0.83      1.03 o 
  12   7   3       25.99       24.22      1.73 o 
  13   7   3       30.99       38.35      2.33 o 
 -15   8   3        0.15       -0.78      1.27 o 
 -14   8   3        0.63       -0.97      0.97 o 
 -13   8   3       11.66       10.46      1.01 o 
 -12   8   3       12.69        9.98      0.95 o 
 -11   8   3        0.65        0.46      0.70 o 
 -10   8   3        3.85        5.37      0.76 o 
  -9   8   3       49.84       46.77      1.78 o 
  -8   8   3      136.27      124.27      2.00 o 
  -7   8   3      423.13      401.99      3.76 o 
  -6   8   3       59.07       56.93      0.87 o 
  -5   8   3      130.50      135.43      1.43 o 
  -4   8   3       80.56       71.52      0.84 o 
  -3   8   3      232.54      227.65      2.11 o 
  -2   8   3      633.87      679.20      6.07 o 
  -1   8   3        5.21        4.05      0.35 o 
   0   8   3     1176.84     1284.04      9.34 o 
   1   8   3      117.19      109.37      1.07 o 
   2   8   3        2.69        1.31      0.32 o 
   3   8   3       74.47       90.36      1.01 o 
   4   8   3      100.51       90.64      0.96 o 
   5   8   3      267.79      256.16      2.31 o 
   6   8   3      171.72      168.15      1.97 o 
   7   8   3      456.56      450.17      4.63 o 
   8   8   3        1.12        0.51      0.54 o 
   9   8   3        7.68       10.95      1.18 o 
  10   8   3        0.17       -0.15      0.95 o 
  11   8   3        0.82       -0.10      1.14 o 
  12   8   3        1.89        3.51      1.28 o 
  13   8   3       28.91       31.84      2.36 o 
 -15   9   3        0.08        2.66      1.45 o 
 -14   9   3       13.12       13.48      1.24 o 
 -13   9   3        5.01        3.98      0.91 o 
 -12   9   3       76.48       79.61      1.89 o 
 -11   9   3       97.27      105.57      1.98 o 
 -10   9   3       17.00       15.04      0.92 o 
  -9   9   3      431.15      429.51      4.97 o 
  -8   9   3      407.62      395.41      4.28 o 
  -7   9   3       14.69        9.08      0.58 o 
  -6   9   3     1004.17     1034.60      9.22 o 
  -5   9   3      140.55      150.21      1.49 o 
  -4   9   3       54.43       56.71      0.84 o 
  -3   9   3       13.45       16.05      0.71 o 
  -2   9   3      129.32      140.06      1.86 o 
  -1   9   3     1612.79     1709.60     14.01 o 
   0   9   3       74.55       85.16      1.39 o 
   1   9   3      277.99      218.74      1.96 o 
   2   9   3      258.67      242.50      1.95 o 
   3   9   3     2576.57     2565.88     18.01 o 
   4   9   3      151.10      140.64      1.35 o 
   5   9   3      559.27      522.79      4.24 o 
   6   9   3       22.54       26.41      0.94 o 
   7   9   3       28.37       27.15      0.85 o 
   8   9   3      116.12      111.25      2.31 o 
   9   9   3        1.06        1.74      0.97 o 
  10   9   3        6.47        3.82      1.25 o 
  11   9   3        1.05       -0.90      1.05 o 
  12   9   3       53.42       61.84      2.45 o 
  13   9   3       40.98       42.44      2.50 o 
 -15  10   3       26.60       31.28      2.06 o 
 -14  10   3       16.78       20.14      1.39 o 
 -13  10   3        2.94        2.83      0.94 o 
 -12  10   3        1.87        0.98      0.83 o 
 -11  10   3       14.04       14.62      0.97 o 
 -10  10   3        9.04        8.59      0.94 o 
  -9  10   3        0.14       -0.63      0.63 o 
  -8  10   3        0.07       -0.58      0.58 o 
  -7  10   3      273.08      253.85      2.97 o 
  -6  10   3      439.88      420.75      4.14 o 
  -5  10   3       10.15        8.02      0.44 o 
  -4  10   3      356.11      338.30      3.30 o 
  -3  10   3     1670.73     1803.66     16.36 o 
  -2  10   3        0.66        0.40      0.24 o 
  -1  10   3      362.45      348.36      3.42 o 
   0  10   3      317.93      329.64      2.97 o 
   1  10   3      161.70      158.14      1.70 o 
   2  10   3      121.01       94.80      1.04 o 
   3  10   3       34.14       31.66      0.81 o 
   4  10   3      554.90      530.01      4.20 o 
   5  10   3      255.39      268.50      2.58 o 
   6  10   3      745.58      744.53      6.51 o 
   7  10   3       15.62       16.87      0.73 o 
   8  10   3       35.05       38.51      1.48 o 
   9  10   3      143.81      149.50      2.90 o 
  10  10   3       24.20       23.56      1.54 o 
  11  10   3       15.48       17.49      1.81 o 
  12  10   3       53.21       70.43      2.65 o 
 -14  11   3        0.34        0.70      1.13 o 
 -13  11   3        0.09       -0.59      0.95 o 
 -12  11   3       10.57       11.68      1.03 o 
 -11  11   3        6.98        5.47      0.79 o 
 -10  11   3       28.88       28.72      1.16 o 
  -9  11   3      110.26       97.44      1.84 o 
  -8  11   3       52.02       42.29      1.24 o 
  -7  11   3      101.82      103.31      1.86 o 
  -6  11   3        4.13        7.94      0.67 o 
  -5  11   3       43.07       36.38      0.74 o 
  -4  11   3        4.21        4.02      0.46 o 
  -3  11   3      164.47      166.17      2.05 o 
  -2  11   3      211.09      222.85      2.07 o 
  -1  11   3        0.20       -0.35      0.35 o 
   0  11   3        0.84        0.97      0.41 o 
   1  11   3       70.92       86.56      1.15 o 
   2  11   3       81.81       79.65      1.15 o 
   3  11   3       13.72       19.17      0.57 o 
   4  11   3     2515.45     2447.96     17.72 o 
   5  11   3      221.70      213.92      2.13 o 
   6  11   3      551.74      544.44      4.95 o 
   7  11   3       50.37       45.87      1.21 o 
   8  11   3        0.61        0.54      0.82 o 
   9  11   3        6.12        8.51      1.08 o 
  10  11   3        3.03        1.61      1.00 o 
  11  11   3       43.03       44.24      2.10 o 
  12  11   3        0.01        1.88      1.56 o 
 -14  12   3       68.87       83.65      3.39 o 
 -13  12   3       85.76       93.51      2.46 o 
 -12  12   3        3.11        4.42      0.87 o 
 -11  12   3        0.01       -0.75      0.75 o 
 -10  12   3       27.76       29.82      1.19 o 
  -9  12   3       12.55       11.31      1.02 o 
  -8  12   3       75.38       60.41      1.74 o 
  -7  12   3       49.44       49.74      1.41 o 
  -6  12   3        2.05        0.48      0.44 o 
  -5  12   3       21.16       23.72      0.90 o 
  -4  12   3      205.26      209.06      2.21 o 
  -3  12   3      397.24      389.64      4.08 o 
  -2  12   3       15.25       16.79      0.53 o 
  -1  12   3       38.53       29.31      0.81 o 
   0  12   3        0.06        0.06      0.30 o 
   1  12   3       35.07       36.26      0.87 o 
   2  12   3      546.09      540.83      4.67 o 
   3  12   3       33.65       25.13      1.27 o 
   4  12   3      982.19      990.46      7.53 o 
   5  12   3      237.50      239.36      2.27 o 
   6  12   3       22.48       19.49      0.79 o 
   7  12   3      161.94      150.26      2.11 o 
   8  12   3        0.02       -0.43      0.73 o 
   9  12   3       35.33       35.01      1.43 o 
  10  12   3      102.08      100.53      2.30 o 
  11  12   3       24.90       27.70      1.82 o 
  12  12   3        0.42        2.69      1.90 o 
 -14  13   3       11.84       13.27      2.31 o 
 -13  13   3       16.21       18.51      1.51 o 
 -12  13   3       48.53       48.83      1.85 o 
 -11  13   3       71.29       85.15      2.15 o 
 -10  13   3      103.86      119.01      2.59 o 
  -9  13   3        6.03        2.03      0.94 o 
  -8  13   3       53.58       43.81      1.57 o 
  -7  13   3      217.27      197.57      2.88 o 
  -6  13   3        6.53        6.25      0.56 o 
  -5  13   3       70.79       66.63      1.24 o 
  -4  13   3       65.42       62.56      1.15 o 
  -3  13   3      217.01      214.46      2.45 o 
  -2  13   3      843.05      867.04      7.38 o 
  -1  13   3      225.32      232.92      2.51 o 
   0  13   3       14.37       10.33      0.51 o 
   1  13   3      735.13      754.16      6.88 o 
   2  13   3      683.89      676.38      5.77 o 
   3  13   3      354.25      339.21      3.01 o 
   4  13   3      318.93      278.67      2.58 o 
   5  13   3      121.78      116.73      1.73 o 
   6  13   3       69.61       65.11      1.27 o 
   7  13   3        2.23        3.24      0.62 o 
   8  13   3       29.51       31.77      1.31 o 
   9  13   3        0.88        0.33      0.83 o 
  10  13   3       12.84       14.00      1.32 o 
  11  13   3        0.53       -1.44      1.44 o 
 -13  14   3        0.20        0.68      1.35 o 
 -12  14   3       21.87       21.54      1.51 o 
 -11  14   3       78.53       88.54      2.27 o 
 -10  14   3        2.52        2.46      0.98 o 
  -9  14   3       20.15       15.59      1.23 o 
  -8  14   3       13.81       10.53      1.08 o 
  -7  14   3      119.78      108.55      2.26 o 
  -6  14   3       87.36       89.76      1.76 o 
  -5  14   3        0.29       -0.38      0.38 o 
  -4  14   3      180.22      180.80      2.25 o 
  -3  14   3       65.66       60.46      1.55 o 
  -2  14   3       57.52       59.18      1.00 o 
  -1  14   3       12.85       13.07      0.57 o 
   0  14   3      228.53      219.14      2.29 o 
   1  14   3       92.85       80.94      1.27 o 
   2  14   3      278.34      266.13      2.78 o 
   3  14   3        5.92        7.02      0.55 o 
   4  14   3      151.42      155.89      1.85 o 
   5  14   3       41.65       39.96      1.10 o 
   6  14   3        5.39        2.73      0.56 o 
   7  14   3       56.19       54.03      1.44 o 
   8  14   3        5.19        3.57      0.81 o 
   9  14   3        1.05        1.78      0.83 o 
  10  14   3        7.66        7.74      1.79 o 
  11  14   3        0.90        1.10      1.55 o 
 -13  15   3        0.08       -0.98      1.38 o 
 -12  15   3       64.21       71.23      2.35 o 
 -11  15   3       55.61       56.39      2.57 o 
 -10  15   3        1.04       -0.38      1.04 o 
  -9  15   3      156.61      167.01      3.10 o 
  -8  15   3       78.95       87.14      2.24 o 
  -7  15   3       48.02       39.70      1.54 o 
  -6  15   3        2.00        1.86      0.63 o 
  -5  15   3       34.43       32.86      1.10 o 
  -4  15   3       26.87       19.68      0.90 o 
  -3  15   3       46.26       40.84      1.07 o 
  -2  15   3      255.50      245.91      2.71 o 
  -1  15   3      642.19      604.43      5.38 o 
   0  15   3      161.07      152.91      1.74 o 
   1  15   3      243.04      233.07      2.64 o 
   2  15   3      481.52      475.50      4.47 o 
   3  15   3        8.52       12.78      0.64 o 
   4  15   3      192.79      200.59      2.20 o 
   5  15   3       34.71       35.98      1.31 o 
   6  15   3       14.90       15.03      0.76 o 
   7  15   3       92.62       98.18      1.93 o 
   8  15   3        3.13        1.32      1.08 o 
   9  15   3        0.41       -0.97      0.97 o 
  10  15   3        0.57       -1.08      1.36 o 
  11  15   3       15.19       18.41      1.93 o 
 -12  16   3       18.85       20.32      1.71 o 
 -11  16   3        0.75       -1.25      1.25 o 
 -10  16   3       15.92       13.30      1.35 o 
  -9  16   3        0.01        0.68      1.06 o 
  -8  16   3        3.51        2.05      1.02 o 
  -7  16   3       22.01       19.46      1.28 o 
  -6  16   3       43.20       39.36      1.22 o 
  -5  16   3       48.26       38.05      1.19 o 
  -4  16   3       82.45       73.25      1.68 o 
  -3  16   3       21.76       15.78      0.84 o 
  -2  16   3      107.87      107.51      1.65 o 
  -1  16   3        0.61       -0.44      0.48 o 
   0  16   3        2.71        2.16      0.85 o 
   1  16   3       24.10       24.61      0.78 o 
   2  16   3       91.30       93.46      1.47 o 
   3  16   3       39.18       35.42      0.97 o 
   4  16   3       92.06       95.65      1.77 o 
   5  16   3       54.07       55.54      1.34 o 
   6  16   3        2.51        2.35      0.65 o 
   7  16   3       21.46       22.20      1.16 o 
   8  16   3        2.17       -0.10      1.17 o 
   9  16   3        3.96        2.35      1.31 o 
  10  16   3       36.30       37.84      2.35 o 
 -12  17   3       16.52       14.74      1.70 o 
 -11  17   3        2.89        0.00      1.45 o 
 -10  17   3        4.84        2.00      1.61 o 
  -9  17   3       46.10       42.31      1.79 o 
  -8  17   3        1.10       -0.79      1.02 o 
  -7  17   3       36.83       26.63      1.44 o 
  -6  17   3       95.17       92.69      2.17 o 
  -5  17   3       11.14        9.54      0.85 o 
  -4  17   3       22.46       21.37      1.05 o 
  -3  17   3       17.79       15.39      0.89 o 
  -2  17   3       65.01       62.59      1.56 o 
  -1  17   3      108.05      106.05      2.23 o 
   0  17   3        1.21       -0.67      0.67 o 
   1  17   3        8.51        6.45      0.91 o 
   2  17   3       18.05       18.75      0.88 o 
   3  17   3       49.06       44.99      1.49 o 
   4  17   3        8.92        6.58      0.67 o 
   5  17   3       78.32       87.77      1.67 o 
   6  17   3        8.61       10.14      0.89 o 
   7  17   3        3.87        2.76      0.96 o 
   8  17   3        0.04       -0.18      0.97 o 
   9  17   3        3.41        2.86      1.36 o 
  10  17   3        0.96        1.28      1.49 o 
 -11  18   3        0.01       -0.38      1.48 o 
 -10  18   3        2.27        0.08      2.11 o 
  -9  18   3       15.10       18.31      1.48 o 
  -8  18   3       50.24       50.99      1.90 o 
  -7  18   3        1.28        0.04      0.95 o 
  -6  18   3       58.46       58.76      2.44 o 
  -5  18   3       18.78       14.46      0.95 o 
  -4  18   3      119.88      128.75      2.22 o 
  -3  18   3      154.54      152.30      2.30 o 
  -2  18   3       70.44       67.53      1.56 o 
  -1  18   3        4.32        3.27      0.85 o 
   0  18   3        3.52        2.07      0.96 o 
   1  18   3        7.25        3.24      0.89 o 
   2  18   3        1.68        2.14      0.71 o 
   3  18   3        4.74        1.33      0.69 o 
   4  18   3       51.09       53.71      1.44 o 
   5  18   3        0.18       -0.65      0.66 o 
   6  18   3       46.26       59.74      2.03 o 
   7  18   3       12.88       16.42      1.29 o 
   8  18   3        5.40        3.44      1.36 o 
   9  18   3        8.37        8.11      1.61 o 
 -11  19   3        5.46        0.63      1.57 o 
 -10  19   3        4.09        1.04      1.95 o 
  -9  19   3       97.62      106.90      2.99 o 
  -8  19   3       17.80       16.97      1.39 o 
  -7  19   3        9.52        8.56      1.17 o 
  -6  19   3       65.02       67.89      2.26 o 
  -5  19   3        6.32        5.66      1.06 o 
  -4  19   3        1.18        0.23      0.71 o 
  -3  19   3        9.06        7.17      0.81 o 
  -2  19   3        1.41        0.56      0.72 o 
  -1  19   3       45.92       43.63      1.72 o 
   0  19   3        8.41        5.93      1.02 o 
   1  19   3        1.40       -0.81      0.81 o 
   2  19   3        0.19        0.21      1.03 o 
   3  19   3       15.21       15.40      0.96 o 
   4  19   3        0.10        0.18      0.73 o 
   5  19   3        7.50       10.63      1.07 o 
   6  19   3       25.82       34.87      1.73 o 
   7  19   3       31.24       32.58      1.79 o 
   8  19   3        3.11        4.91      1.77 o 
 -10  20   3        0.62       -1.52      1.52 o 
  -9  20   3       20.43       23.26      1.96 o 
  -8  20   3       15.59       15.87      1.61 o 
  -7  20   3       13.64       12.25      1.29 o 
  -6  20   3       14.48       11.13      1.20 o 
  -5  20   3       74.89       83.22      2.16 o 
  -4  20   3       10.62        8.61      0.93 o 
  -3  20   3        0.02       -0.72      0.72 o 
  -2  20   3       14.00        7.31      0.92 o 
  -1  20   3       77.89       87.36      2.16 o 
   0  20   3        7.07        5.24      1.06 o 
   1  20   3       28.06       26.38      1.44 o 
   2  20   3        1.98        1.80      0.98 o 
   3  20   3        0.14        0.28      1.10 o 
   4  20   3        1.31        2.52      0.87 o 
   5  20   3        0.49        0.97      1.02 o 
   6  20   3       28.46       30.03      1.76 o 
   7  20   3        0.70        3.16      1.53 o 
   8  20   3        0.14       -0.93      1.61 o 
  -9  21   3        2.78        8.41      1.68 o 
  -8  21   3       25.14       30.23      2.12 o 
  -7  21   3        0.14        0.69      1.12 o 
  -6  21   3        9.00        5.57      1.22 o 
  -5  21   3        5.50        4.83      1.55 o 
  -4  21   3        2.38        2.01      0.85 o 
  -3  21   3        5.80        6.44      0.89 o 
  -2  21   3        5.17        6.90      0.97 o 
  -1  21   3       20.34       22.64      1.22 o 
   0  21   3        5.75        6.01      1.09 o 
   1  21   3        0.26       -0.78      0.95 o 
   2  21   3        1.81        1.17      1.03 o 
   3  21   3       17.31       19.64      1.51 o 
   4  21   3       34.05       34.24      1.62 o 
   5  21   3       11.69       13.39      1.48 o 
   6  21   3        4.17        5.40      1.38 o 
   7  21   3       10.51       11.85      1.70 o 
  -8  22   3        7.38        8.82      1.81 o 
  -7  22   3       24.97       27.87      1.90 o 
  -6  22   3        9.08        7.37      1.25 o 
  -5  22   3        0.37        0.08      1.71 o 
  -4  22   3        0.68        0.16      1.09 o 
  -3  22   3       54.69       57.01      1.98 o 
  -2  22   3       54.43       64.17      2.34 o 
  -1  22   3        0.07       -0.06      0.93 o 
   0  22   3        1.88        1.93      1.12 o 
   1  22   3       26.32       26.44      1.67 o 
   2  22   3        2.44        2.12      1.21 o 
   3  22   3        0.70       -0.74      1.10 o 
   4  22   3       19.38       17.88      1.55 o 
   5  22   3        3.21        6.01      1.76 o 
   6  22   3        4.18        5.27      1.54 o 
  -7  23   3        9.16       13.33      1.60 o 
  -6  23   3        1.08       -0.78      1.29 o 
  -5  23   3        1.19        0.95      1.36 o 
  -4  23   3       43.66       46.05      1.95 o 
  -3  23   3        6.02        6.23      1.20 o 
  -2  23   3       36.59       37.27      1.62 o 
  -1  23   3        0.75       -0.30      0.98 o 
   0  23   3       13.90       18.10      1.46 o 
   1  23   3       15.24       15.88      1.53 o 
   2  23   3       12.87       12.28      1.45 o 
   3  23   3       21.42       28.15      1.74 o 
   4  23   3        0.19        1.21      1.20 o 
   5  23   3        0.19        0.68      1.51 o 
  -5  24   3        0.02        0.08      1.73 o 
  -4  24   3        3.48        2.95      1.56 o 
  -3  24   3        0.88        0.19      1.23 o 
  -2  24   3        0.00       -0.95      0.95 o 
  -1  24   3        5.13        7.42      1.16 o 
   0  24   3        9.51       10.22      1.24 o 
   1  24   3        6.97        7.07      1.40 o 
   2  24   3        0.03       -1.19      1.19 o 
   3  24   3        6.70        8.00      1.46 o 
  -2  25   3        0.93        0.04      1.21 o 
  -1  25   3        0.73        1.94      1.21 o 
   0  25   3       36.62       45.30      2.20 o 
 -16   0   4        4.87        3.48      2.28 o 
 -15   0   4       17.69       15.35      2.17 o 
 -14   0   4       17.31       19.37      1.83 o 
 -13   0   4        7.76        4.09      1.36 o 
 -12   0   4       84.87       89.84      3.40 o 
 -11   0   4      184.82      185.47      4.28 o 
 -10   0   4      156.23      139.56      2.70 o 
  -9   0   4       22.12       24.70      2.74 o 
  -8   0   4        0.74        0.23      0.51 o 
  -7   0   4      567.24      489.95      6.55 o 
  -6   0   4     1893.41     1813.58     20.14 o 
  -5   0   4      135.78      208.29      2.84 o 
  -4   0   4     7093.78     7760.80    136.97 o 
  -3   0   4    13674.71    14175.84    269.04 o 
  -2   0   4      176.57      166.47      5.80 o 
  -1   0   4      997.39      967.53     18.57 o 
   0   0   4      369.33      406.88      6.82 o 
   1   0   4     2825.82     3067.47     40.72 o 
   2   0   4      110.54      109.82      3.98 o 
   3   0   4       27.02       33.99      1.28 o 
   4   0   4        6.80        8.45      0.71 o 
   5   0   4      172.38      168.84      4.74 o 
   6   0   4       37.86       38.78      1.70 o 
   7   0   4       71.58       59.60      2.15 o 
   8   0   4      374.72      359.03      6.08 o 
   9   0   4       94.39      101.31      3.25 o 
  10   0   4       18.68       20.05      1.55 o 
  11   0   4       50.08       62.07      3.30 o 
  12   0   4        7.94       16.07      2.77 o 
  13   0   4        6.11        8.03      3.58 o 
 -16   1   4        0.47        0.23      1.61 o 
 -15   1   4       22.06       21.09      1.64 o 
 -14   1   4       27.80       28.36      1.44 o 
 -13   1   4        0.53       -0.78      0.78 o 
 -12   1   4      230.89      235.59      3.46 o 
 -11   1   4       35.92       32.28      1.13 o 
 -10   1   4       20.26       24.22      1.05 o 
  -9   1   4     2206.19     2135.36     19.43 o 
  -8   1   4       20.75       20.47      0.69 o 
  -7   1   4     1118.37     1164.57     10.22 o 
  -6   1   4      968.59     1022.33      8.58 o 
  -5   1   4        5.05        0.52      0.29 o 
  -4   1   4        3.87        1.34      0.44 o 
  -3   1   4     2122.86     2348.69     28.10 o 
  -2   1   4      765.91      825.51     13.05 o 
  -1   1   4      129.79      139.24      2.06 o 
   0   1   4        6.86        0.66      0.42 o 
   1   1   4      246.78      300.67      3.52 o 
   2   1   4     4202.62     4507.25     47.43 o 
   3   1   4      121.26      125.51      1.96 o 
   4   1   4      160.55      160.65      1.77 o 
   5   1   4       36.13       29.70      0.92 o 
   6   1   4       35.92       32.46      0.73 o 
   7   1   4      128.72      125.86      2.35 o 
   8   1   4       40.78       43.65      1.36 o 
   9   1   4      148.20      156.65      4.08 o 
  10   1   4        9.52        9.91      1.00 o 
  11   1   4        8.95       10.96      1.24 o 
  12   1   4        1.09       -0.44      1.44 o 
  13   1   4        1.17        0.60      1.68 o 
 -16   2   4        5.68        4.47      1.94 o 
 -15   2   4        5.30        6.94      1.60 o 
 -14   2   4       25.91       28.62      1.46 o 
 -13   2   4        9.69        7.15      1.04 o 
 -12   2   4        3.71        4.37      0.92 o 
 -11   2   4        2.27        2.28      0.70 o 
 -10   2   4       53.54       51.37      1.35 o 
  -9   2   4      457.76      448.76      4.67 o 
  -8   2   4       98.71      104.10      1.56 o 
  -7   2   4      213.72      222.92      2.36 o 
  -6   2   4      784.00      840.53      7.15 o 
  -5   2   4       50.59       40.73      0.67 o 
  -4   2   4      916.92      954.70      8.30 o 
  -3   2   4       53.64       56.14      1.32 o 
  -2   2   4      517.33      545.51      5.80 o 
  -1   2   4      317.37      306.16      5.58 o 
   0   2   4      377.93      382.73      4.94 o 
   1   2   4      456.73      458.16      4.31 o 
   2   2   4       18.90       16.09      0.86 o 
   3   2   4       72.31       70.87      1.10 o 
   4   2   4       91.53      101.20      1.70 o 
   5   2   4       75.90       90.60      1.25 o 
   6   2   4       62.82       50.79      1.07 o 
   7   2   4      767.74      751.44      7.76 o 
   8   2   4        0.02        2.54      0.74 o 
   9   2   4        1.64        0.17      0.74 o 
  10   2   4      115.18      116.16      2.70 o 
  11   2   4        1.56        0.61      1.06 o 
  12   2   4        8.50       10.12      1.78 o 
  13   2   4        0.20        0.77      1.65 o 
 -16   3   4        0.12       -0.22      1.34 o 
 -15   3   4       13.18        8.14      1.39 o 
 -14   3   4       49.03       43.02      1.58 o 
 -13   3   4       73.64       80.15      2.11 o 
 -12   3   4       15.65       14.03      0.99 o 
 -11   3   4       92.29       98.31      1.94 o 
 -10   3   4       49.41       47.78      1.36 o 
  -9   3   4     1378.50     1342.03     14.86 o 
  -8   3   4      423.33      393.60      4.44 o 
  -7   3   4        2.81        1.07      0.33 o 
  -6   3   4      238.75      226.89      2.38 o 
  -5   3   4      626.12      674.03      6.03 o 
  -4   3   4      403.26      418.81      3.70 o 
  -3   3   4      240.07      291.01      3.06 o 
  -2   3   4     3497.89     3622.32     32.05 o 
  -1   3   4      259.96      256.47      3.03 o 
   0   3   4      107.76      154.95      2.03 o 
   1   3   4     2994.83     3254.72     28.82 o 
   2   3   4     1106.85     1235.96     12.76 o 
   3   3   4      194.84      145.97      1.58 o 
   4   3   4      369.95      318.46      3.55 o 
   5   3   4        6.04        4.66      0.43 o 
   6   3   4       52.39       49.00      1.09 o 
   7   3   4     1298.28     1278.04     12.64 o 
   8   3   4       64.18       67.87      2.01 o 
   9   3   4       88.88       80.33      1.88 o 
  10   3   4        5.06        6.91      1.12 o 
  11   3   4        7.12        4.16      1.11 o 
  12   3   4        2.43        3.47      1.36 o 
  13   3   4       14.26       16.26      2.07 o 
 -16   4   4        0.14       -1.30      1.30 o 
 -15   4   4        5.23        2.81      1.30 o 
 -14   4   4        0.05        1.23      1.01 o 
 -13   4   4       21.76       22.00      1.27 o 
 -12   4   4        0.00       -0.67      0.67 o 
 -11   4   4        3.63        2.79      0.70 o 
 -10   4   4      312.63      307.45      3.61 o 
  -9   4   4      169.99      150.57      2.15 o 
  -8   4   4      237.18      213.43      2.60 o 
  -7   4   4      116.60      121.18      2.31 o 
  -6   4   4        3.16        2.33      0.27 o 
  -5   4   4        2.60        1.60      0.33 o 
  -4   4   4      742.30      929.46      7.45 o 
  -3   4   4      181.64      207.34      1.99 o 
  -2   4   4      386.54      400.55      4.08 o 
  -1   4   4      557.82      614.26      7.67 o 
   0   4   4       42.16       52.66      0.85 o 
   1   4   4      378.13      390.27      4.01 o 
   2   4   4        7.82        5.62      0.25 o 
   3   4   4       42.24       49.51      0.94 o 
   4   4   4      407.34      419.99      4.47 o 
   5   4   4       25.81       32.67      0.89 o 
   6   4   4       66.52       65.40      1.36 o 
   7   4   4      218.87      219.74      2.99 o 
   8   4   4      191.69      200.09      2.98 o 
   9   4   4       33.52       29.00      1.49 o 
  10   4   4        1.73        0.12      1.27 o 
  11   4   4        2.93        0.41      1.04 o 
  12   4   4        3.31        1.50      1.26 o 
  13   4   4        9.77       13.13      1.91 o 
 -16   5   4        0.66        0.36      1.44 o 
 -15   5   4        3.53        4.86      1.39 o 
 -14   5   4       12.41       10.53      1.57 o 
 -13   5   4        1.87        1.21      0.89 o 
 -12   5   4       22.83       19.76      1.01 o 
 -11   5   4      120.71      119.58      2.04 o 
 -10   5   4      212.93      199.01      2.68 o 
  -9   5   4      146.36      143.31      2.27 o 
  -8   5   4      196.76      205.24      2.56 o 
  -7   5   4       13.50        8.75      0.69 o 
  -6   5   4      364.78      379.23      3.69 o 
  -5   5   4        8.30        8.71      0.46 o 
  -4   5   4       50.52       43.04      0.67 o 
  -3   5   4     1160.29     1235.73      9.70 o 
  -2   5   4      703.64      792.07      6.90 o 
  -1   5   4     1526.28     1655.64     14.04 o 
   0   5   4        0.25        1.29      0.23 o 
   1   5   4     1705.82     1712.92     17.40 o 
   2   5   4      135.22      124.17      1.58 o 
   3   5   4      263.79      224.41      2.59 o 
   4   5   4      304.27      273.06      3.12 o 
   5   5   4       66.16       57.80      1.02 o 
   6   5   4      144.66      150.03      2.21 o 
   7   5   4        1.32        1.99      0.59 o 
   8   5   4       45.21       42.87      2.25 o 
   9   5   4        3.07        2.91      1.08 o 
  10   5   4       49.68       46.92      2.44 o 
  11   5   4        2.77       -0.27      1.04 o 
  12   5   4        5.94        5.74      1.56 o 
  13   5   4       21.57       25.50      2.18 o 
 -15   6   4        5.94        4.58      1.46 o 
 -14   6   4       70.08       84.78      2.40 o 
 -13   6   4       15.37       18.36      1.12 o 
 -12   6   4        3.61        2.09      0.76 o 
 -11   6   4       26.31       28.38      1.18 o 
 -10   6   4       51.17       57.17      1.53 o 
  -9   6   4      195.70      185.96      2.49 o 
  -8   6   4       11.30        9.88      0.84 o 
  -7   6   4      124.93      118.78      1.60 o 
  -6   6   4      131.49      123.53      1.56 o 
  -5   6   4      348.22      342.31      2.99 o 
  -4   6   4      487.44      502.97      4.21 o 
  -3   6   4        0.05        0.62      0.19 o 
  -2   6   4      465.55      503.66      4.31 o 
  -1   6   4      739.53      836.99      6.90 o 
   0   6   4        7.93        5.57      0.29 o 
   1   6   4      206.78      274.90      3.18 o 
   2   6   4        0.58        0.23      0.28 o 
   3   6   4      168.34      175.60      1.78 o 
   4   6   4       11.31        9.88      0.54 o 
   5   6   4       57.32       51.41      1.16 o 
   6   6   4        1.65        1.89      0.46 o 
   7   6   4      406.02      406.45      5.77 o 
   8   6   4       81.70       84.90      2.28 o 
   9   6   4       20.39       20.82      1.43 o 
  10   6   4       13.33       17.15      1.46 o 
  11   6   4        3.91        2.38      1.20 o 
  12   6   4       33.52       35.64      2.86 o 
 -15   7   4       10.94        9.31      2.00 o 
 -14   7   4       29.58       32.92      1.67 o 
 -13   7   4        1.22        2.08      0.82 o 
 -12   7   4       46.04       39.69      1.38 o 
 -11   7   4       21.36       20.34      0.99 o 
 -10   7   4       89.53       85.19      1.70 o 
  -9   7   4       81.84       85.45      1.72 o 
  -8   7   4      391.69      369.23      4.30 o 
  -7   7   4       92.34       87.90      1.56 o 
  -6   7   4        0.05       -0.09      0.29 o 
  -5   7   4       99.71       98.95      1.21 o 
  -4   7   4        7.80        8.92      0.32 o 
  -3   7   4       86.31       70.31      1.00 o 
  -2   7   4      182.34      182.46      2.18 o 
  -1   7   4        1.78        1.75      0.23 o 
   0   7   4        4.80        8.47      0.39 o 
   1   7   4      334.36      376.25      3.55 o 
   2   7   4      176.24      181.66      2.81 o 
   3   7   4       26.35       22.69      0.87 o 
   4   7   4       23.47       19.47      0.61 o 
   5   7   4        6.80        3.95      0.82 o 
   6   7   4      206.15      184.02      2.92 o 
   7   7   4      165.77      166.17      2.90 o 
   8   7   4       81.82       83.07      2.29 o 
   9   7   4       33.50       28.39      1.61 o 
  10   7   4        9.41        3.51      1.20 o 
  11   7   4        2.55        0.43      1.18 o 
  12   7   4       23.78       26.34      2.15 o 
 -15   8   4        5.45        6.15      1.48 o 
 -14   8   4       15.36       14.64      1.36 o 
 -13   8   4       35.37       38.79      1.43 o 
 -12   8   4        0.05        0.15      0.79 o 
 -11   8   4       30.28       25.06      1.09 o 
 -10   8   4        0.09       -0.64      0.64 o 
  -9   8   4      553.68      561.61      6.30 o 
  -8   8   4      584.85      571.60      5.55 o 
  -7   8   4        1.98        2.57      0.54 o 
  -6   8   4       13.64       12.09      0.34 o 
  -5   8   4     1107.40     1150.96     11.57 o 
  -4   8   4      462.39      472.37      4.38 o 
  -3   8   4      415.58      410.24      4.61 o 
  -2   8   4      149.85      123.26      1.49 o 
  -1   8   4      129.86      141.21      1.65 o 
   0   8   4        0.81        2.52      0.31 o 
   1   8   4      101.74       79.20      1.11 o 
   2   8   4       64.41       55.03      1.26 o 
   3   8   4       38.40       42.24      0.79 o 
   4   8   4      176.92      164.53      1.65 o 
   5   8   4      348.71      320.02      3.42 o 
   6   8   4      374.78      356.41      5.51 o 
   7   8   4       80.38       77.43      2.10 o 
   8   8   4       70.41       65.00      2.10 o 
   9   8   4       66.57       68.46      2.22 o 
  10   8   4        2.30        1.51      1.05 o 
  11   8   4       26.54       28.89      1.80 o 
  12   8   4       17.67       21.27      2.00 o 
 -15   9   4        0.48       -0.07      1.34 o 
 -14   9   4        1.95        0.12      1.03 o 
 -13   9   4        1.66        3.18      0.94 o 
 -12   9   4       61.36       59.69      1.68 o 
 -11   9   4       65.05       68.53      1.62 o 
 -10   9   4        7.57        8.19      0.75 o 
  -9   9   4       57.10       58.57      1.45 o 
  -8   9   4        3.91        4.01      0.58 o 
  -7   9   4        3.29        1.71      0.47 o 
  -6   9   4        0.23       -0.25      0.25 o 
  -5   9   4      140.11      126.26      1.65 o 
  -4   9   4        1.51        0.55      0.26 o 
  -3   9   4        0.08       -0.32      0.32 o 
  -2   9   4      215.46      239.05      2.63 o 
  -1   9   4      352.90      333.16      3.43 o 
   0   9   4       90.62       87.79      1.05 o 
   1   9   4      213.43      229.87      2.16 o 
   2   9   4       99.75       90.25      1.16 o 
   3   9   4      123.03      114.67      1.36 o 
   4   9   4      235.58      235.50      2.42 o 
   5   9   4      128.73      108.51      2.19 o 
   6   9   4      118.20      116.50      2.62 o 
   7   9   4       13.10        9.66      1.02 o 
   8   9   4        0.00       -0.73      0.81 o 
   9   9   4        2.21        2.36      1.00 o 
  10   9   4        1.85        2.09      1.08 o 
  11   9   4        1.51        0.91      1.18 o 
  12   9   4        0.34        2.67      2.00 o 
 -15  10   4       11.23       10.86      1.96 o 
 -14  10   4        2.80        3.63      1.27 o 
 -13  10   4       14.30       10.74      1.11 o 
 -12  10   4        0.40       -0.73      0.73 o 
 -11  10   4        0.23        0.54      0.70 o 
 -10  10   4        0.22        0.07      0.65 o 
  -9  10   4        0.32       -0.41      0.65 o 
  -8  10   4       92.20       85.64      1.51 o 
  -7  10   4      238.54      250.12      2.82 o 
  -6  10   4      290.52      285.74      3.03 o 
  -5  10   4      174.21      165.36      2.26 o 
  -4  10   4       93.21       90.71      1.30 o 
  -3  10   4       38.06       37.24      0.81 o 
  -2  10   4       28.76       26.76      0.74 o 
  -1  10   4      149.87      165.74      2.08 o 
   0  10   4       12.98       10.55      0.42 o 
   1  10   4       62.19       61.13      0.97 o 
   2  10   4       53.00       39.19      0.91 o 
   3  10   4       39.08       37.21      0.84 o 
   4  10   4      108.22       87.49      2.85 o 
   5  10   4      286.56      258.87      3.05 o 
   6  10   4        3.00        2.16      0.70 o 
   7  10   4        2.74        0.85      0.79 o 
   8  10   4       26.66       26.35      1.52 o 
   9  10   4       31.75       27.02      1.57 o 
  10  10   4       14.51       10.84      1.35 o 
  11  10   4        0.75        0.29      1.22 o 
  12  10   4        1.24        0.19      1.52 o 
 -14  11   4        2.19        0.48      1.07 o 
 -13  11   4       62.84       72.87      2.16 o 
 -12  11   4       13.02       12.22      1.08 o 
 -11  11   4       67.32       65.75      1.65 o 
 -10  11   4       46.51       46.70      1.37 o 
  -9  11   4      282.24      285.09      3.48 o 
  -8  11   4      178.70      185.45      2.56 o 
  -7  11   4      331.03      349.05      3.96 o 
  -6  11   4       69.17       70.36      1.49 o 
  -5  11   4       18.48       16.46      0.64 o 
  -4  11   4        1.51        0.43      0.36 o 
  -3  11   4       54.83       52.34      1.01 o 
  -2  11   4       42.91       35.28      0.90 o 
  -1  11   4        4.89        5.08      0.47 o 
   0  11   4      646.70      626.13      6.11 o 
   1  11   4       15.21       13.71      0.76 o 
   2  11   4      201.11      191.45      1.84 o 
   3  11   4      229.60      243.89      2.69 o 
   4  11   4       10.08       12.02      0.59 o 
   5  11   4       32.52       28.16      0.96 o 
   6  11   4       24.61       21.14      1.06 o 
   7  11   4        0.50       -0.64      0.76 o 
   8  11   4        0.06       -0.47      0.86 o 
   9  11   4        0.03       -0.03      0.97 o 
  10  11   4       23.00       18.98      1.51 o 
  11  11   4       12.86        6.72      1.59 o 
 -14  12   4        7.26        7.79      1.41 o 
 -13  12   4        0.01       -1.05      1.05 o 
 -12  12   4        2.97        1.04      0.91 o 
 -11  12   4       38.82       32.02      1.35 o 
 -10  12   4       10.81        8.24      0.97 o 
  -9  12   4       14.62       16.69      1.06 o 
  -8  12   4      188.32      189.61      3.13 o 
  -7  12   4      123.19      120.45      2.14 o 
  -6  12   4       54.21       45.36      1.22 o 
  -5  12   4       13.51       10.82      0.67 o 
  -4  12   4        2.54        2.89      0.68 o 
  -3  12   4      253.19      233.90      2.98 o 
  -2  12   4       52.24       55.67      1.17 o 
  -1  12   4      170.87      180.74      2.38 o 
   0  12   4       62.94       63.35      1.11 o 
   1  12   4      208.32      207.75      2.37 o 
   2  12   4        5.69        9.21      0.52 o 
   3  12   4      204.15      187.56      2.14 o 
   4  12   4      115.25      102.37      1.97 o 
   5  12   4       48.92       37.54      1.09 o 
   6  12   4        8.74        5.74      0.71 o 
   7  12   4       31.80       26.58      1.21 o 
   8  12   4       40.38       40.79      1.66 o 
   9  12   4       12.45       18.76      1.46 o 
  10  12   4        0.44       -1.26      1.26 o 
  11  12   4        6.28        8.59      1.68 o 
 -14  13   4        4.23        4.21      1.41 o 
 -13  13   4        7.02        3.43      1.41 o 
 -12  13   4        4.80        2.26      1.38 o 
 -11  13   4       28.02       27.48      1.48 o 
 -10  13   4       58.35       61.11      1.96 o 
  -9  13   4        8.36        7.54      1.05 o 
  -8  13   4      182.10      182.88      3.14 o 
  -7  13   4       20.80       18.25      1.16 o 
  -6  13   4       67.57       59.53      1.32 o 
  -5  13   4      190.01      189.42      2.32 o 
  -4  13   4       13.94       14.65      1.01 o 
  -3  13   4      407.79      418.90      4.76 o 
  -2  13   4       42.55       39.66      1.07 o 
  -1  13   4       90.73       81.93      1.48 o 
   0  13   4      122.96      128.15      1.76 o 
   1  13   4       99.55       91.44      1.48 o 
   2  13   4      104.48       88.09      1.31 o 
   3  13   4      172.90      152.39      1.82 o 
   4  13   4        2.86        2.06      0.51 o 
   5  13   4        2.40        1.76      0.59 o 
   6  13   4        6.01        6.21      0.76 o 
   7  13   4        1.89        2.01      0.79 o 
   8  13   4       18.09       16.98      1.29 o 
   9  13   4        0.77       -0.17      1.08 o 
  10  13   4       10.45       12.84      1.52 o 
  11  13   4       19.26       17.72      2.29 o 
 -13  14   4       11.32       12.39      1.54 o 
 -12  14   4        1.34        0.18      1.25 o 
 -11  14   4        1.90        2.26      1.09 o 
 -10  14   4       55.39       49.87      1.84 o 
  -9  14   4        2.26        2.14      1.01 o 
  -8  14   4      107.14      121.60      2.58 o 
  -7  14   4      366.67      375.91      5.06 o 
  -6  14   4      157.03      147.88      2.34 o 
  -5  14   4       50.26       53.25      1.35 o 
  -4  14   4       12.72       13.68      0.74 o 
  -3  14   4     1519.51     1471.03     14.63 o 
  -2  14   4       34.01       32.17      1.19 o 
  -1  14   4      434.89      416.32      4.96 o 
   0  14   4       25.77       22.12      0.95 o 
   1  14   4      331.09      330.49      3.69 o 
   2  14   4      135.98      130.10      2.75 o 
   3  14   4       17.22       12.33      0.65 o 
   4  14   4      197.17      184.69      2.34 o 
   5  14   4      120.40      113.92      1.93 o 
   6  14   4       34.09       31.10      1.26 o 
   7  14   4       98.87      117.03      2.53 o 
   8  14   4       74.45       77.80      2.08 o 
   9  14   4        9.23       11.80      1.24 o 
  10  14   4       27.43       26.67      2.24 o 
 -13  15   4       10.91        9.68      1.57 o 
 -12  15   4       14.25       15.89      1.62 o 
 -11  15   4        5.50        5.34      1.37 o 
 -10  15   4        9.82       12.23      1.30 o 
  -9  15   4       22.67       16.14      1.51 o 
  -8  15   4      257.89      258.23      4.02 o 
  -7  15   4        7.26        9.29      1.15 o 
  -6  15   4       15.43       17.55      1.11 o 
  -5  15   4        0.10       -0.61      0.61 o 
  -4  15   4       84.96       91.82      1.76 o 
  -3  15   4      128.01      128.00      2.30 o 
  -2  15   4        9.58        7.11      0.85 o 
  -1  15   4       29.05       24.48      0.90 o 
   0  15   4       45.66       38.35      1.50 o 
   1  15   4       40.20       33.20      1.20 o 
   2  15   4       14.80       15.31      0.81 o 
   3  15   4        1.37       -0.08      0.53 o 
   4  15   4        7.19        8.89      0.76 o 
   5  15   4      183.06      153.28      2.34 o 
   6  15   4       70.74       83.91      1.97 o 
   7  15   4        0.25        2.61      0.87 o 
   8  15   4        0.15        0.83      0.94 o 
   9  15   4        7.09        4.82      1.21 o 
  10  15   4        0.37       -1.49      1.49 o 
 -12  16   4       37.62       44.15      2.18 o 
 -11  16   4       35.40       32.08      2.12 o 
 -10  16   4        5.25        4.62      1.14 o 
  -9  16   4        0.85        0.61      1.07 o 
  -8  16   4      161.59      195.38      4.31 o 
  -7  16   4      339.93      349.55      4.91 o 
  -6  16   4       20.27       22.98      1.25 o 
  -5  16   4      127.20      132.83      2.23 o 
  -4  16   4        9.68        9.88      0.84 o 
  -3  16   4       19.33       16.70      0.97 o 
  -2  16   4      243.65      243.23      3.54 o 
  -1  16   4       28.57       23.52      1.22 o 
   0  16   4       14.97       14.94      1.31 o 
   1  16   4       39.24       39.68      1.50 o 
   2  16   4       29.61       20.23      1.22 o 
   3  16   4        8.58        8.80      0.82 o 
   4  16   4       18.57       13.23      0.87 o 
   5  16   4      195.69      205.13      3.03 o 
   6  16   4       72.48       73.30      1.88 o 
   7  16   4        1.33        3.02      0.89 o 
   8  16   4       10.18        6.96      1.09 o 
   9  16   4        1.20        1.03      1.98 o 
 -12  17   4       20.45       26.30      1.91 o 
 -11  17   4       47.93       54.48      2.56 o 
 -10  17   4        0.75        1.71      1.45 o 
  -9  17   4        6.00        6.58      1.24 o 
  -8  17   4        1.25        2.22      1.06 o 
  -7  17   4        2.02        4.16      1.02 o 
  -6  17   4       49.42       41.67      1.57 o 
  -5  17   4       25.13       26.90      1.32 o 
  -4  17   4      147.74      142.64      2.30 o 
  -3  17   4       32.47       36.20      1.26 o 
  -2  17   4      134.99      122.18      2.38 o 
  -1  17   4       60.37       63.00      1.74 o 
   0  17   4       57.48       51.55      1.63 o 
   1  17   4       41.34       48.17      1.67 o 
   2  17   4        9.93       12.22      0.90 o 
   3  17   4       66.93       64.84      1.60 o 
   4  17   4       39.03       33.41      1.32 o 
   5  17   4       71.56       71.05      2.21 o 
   6  17   4       18.94       18.25      1.28 o 
   7  17   4       14.35       16.24      1.33 o 
   8  17   4       15.46       16.65      1.61 o 
   9  17   4        0.93       -0.31      1.61 o 
 -11  18   4        1.44        3.84      1.64 o 
 -10  18   4       23.83       20.80      2.42 o 
  -9  18   4        0.98        1.41      1.26 o 
  -8  18   4      159.24      173.18      3.34 o 
  -7  18   4        3.15        4.31      1.07 o 
  -6  18   4       17.42       21.29      1.33 o 
  -5  18   4        0.11       -0.30      0.87 o 
  -4  18   4       51.68       45.96      1.42 o 
  -3  18   4        2.76        3.00      0.99 o 
  -2  18   4       32.28       28.55      1.23 o 
  -1  18   4      145.48      137.76      2.64 o 
   0  18   4        6.40        5.97      0.95 o 
   1  18   4       15.75       13.69      1.13 o 
   2  18   4       29.24       27.41      1.50 o 
   3  18   4        1.23        1.21      0.81 o 
   4  18   4       26.57       27.21      1.28 o 
   5  18   4        7.33        4.05      1.08 o 
   6  18   4       18.94       20.11      1.67 o 
   7  18   4        0.02        3.20      1.23 o 
   8  18   4        1.61        0.93      1.25 o 
 -10  19   4        1.33       -1.29      1.43 o 
  -9  19   4        8.12        4.98      1.62 o 
  -8  19   4        6.63        7.27      1.34 o 
  -7  19   4       13.54       13.22      1.26 o 
  -6  19   4       49.19       54.25      1.83 o 
  -5  19   4        5.74        5.32      1.09 o 
  -4  19   4        2.72        3.30      0.83 o 
  -3  19   4       16.19       16.46      1.02 o 
  -2  19   4       14.87       12.52      1.11 o 
  -1  19   4        3.45        3.28      0.95 o 
   0  19   4      154.52      157.10      2.92 o 
   1  19   4        3.63        4.27      1.03 o 
   2  19   4      106.72      110.48      2.48 o 
   3  19   4        3.65        4.28      0.85 o 
   4  19   4       15.04       23.04      1.23 o 
   5  19   4       66.88       73.36      3.55 o 
   6  19   4        9.49       13.13      1.82 o 
   7  19   4        5.35        7.46      1.44 o 
 -10  20   4        0.17       -0.99      1.49 o 
  -9  20   4        7.33        6.73      1.64 o 
  -8  20   4       27.15       24.91      1.94 o 
  -7  20   4       53.19       53.86      2.07 o 
  -6  20   4        2.47        1.65      1.10 o 
  -5  20   4       71.47       69.37      2.08 o 
  -4  20   4        0.27       -0.76      0.76 o 
  -3  20   4       80.15       75.08      1.87 o 
  -2  20   4        6.58        6.51      1.06 o 
  -1  20   4        1.86        1.63      0.97 o 
   0  20   4        2.18        1.40      0.91 o 
   1  20   4        0.50       -0.36      0.95 o 
   2  20   4        8.65        9.68      1.14 o 
   3  20   4        5.32        7.04      1.03 o 
   4  20   4        0.39        0.17      1.30 o 
   5  20   4       56.44       60.80      2.58 o 
   6  20   4        3.42        4.30      1.38 o 
   7  20   4        0.00       -1.44      1.61 o 
  -9  21   4        0.95       -0.89      1.49 o 
  -8  21   4       28.44       32.78      2.19 o 
  -7  21   4       24.73       26.17      1.80 o 
  -6  21   4       48.88       44.04      1.90 o 
  -5  21   4        6.33        3.58      1.17 o 
  -4  21   4        1.64        0.21      1.07 o 
  -3  21   4        0.70       -0.86      0.86 o 
  -2  21   4       27.72       22.44      1.41 o 
  -1  21   4        0.07        0.59      1.17 o 
   0  21   4       30.64       38.04      1.83 o 
   1  21   4       11.61       16.40      1.43 o 
   2  21   4       10.79       13.13      1.26 o 
   3  21   4       21.35       25.94      1.64 o 
   4  21   4        1.14        0.79      1.62 o 
   5  21   4       13.06       13.68      1.84 o 
   6  21   4       22.74       28.15      1.99 o 
  -8  22   4        1.40       -1.49      1.49 o 
  -7  22   4        3.30        1.87      1.41 o 
  -6  22   4        1.79       -0.20      1.25 o 
  -5  22   4        9.48       13.16      1.40 o 
  -4  22   4       24.11       26.40      1.95 o 
  -3  22   4       13.86       12.72      1.29 o 
  -2  22   4        1.79        1.03      1.04 o 
  -1  22   4       94.22      107.80      3.46 o 
   0  22   4       10.24        7.96      1.29 o 
   1  22   4       12.29       10.09      1.35 o 
   2  22   4        0.28       -0.70      1.47 o 
   3  22   4       14.31       15.77      1.52 o 
   4  22   4        6.07        6.64      2.36 o 
   5  22   4        0.81        2.72      1.58 o 
  -6  23   4        0.94       -0.91      1.25 o 
  -5  23   4        0.01       -0.10      1.28 o 
  -4  23   4        1.59        1.05      1.46 o 
  -3  23   4        0.09       -0.58      1.40 o 
  -2  23   4       18.71       22.35      1.60 o 
  -1  23   4        2.10        3.18      1.27 o 
   0  23   4        0.00        1.95      1.35 o 
   1  23   4        0.00        0.04      1.14 o 
   2  23   4        9.59       10.87      1.40 o 
   3  23   4        0.11       -0.44      1.70 o 
  -4  24   4       15.95       22.93      2.04 o 
  -3  24   4        1.24       -1.37      1.41 o 
  -2  24   4        0.70       -0.60      1.19 o 
  -1  24   4        3.16        2.93      1.27 o 
   0  24   4        4.48        5.89      1.41 o 
   1  24   4        0.15        1.07      1.28 o 
 -16   1   5        0.02        1.23      1.52 o 
 -15   1   5        2.23        1.60      2.17 o 
 -14   1   5        9.34        5.22      1.02 o 
 -13   1   5       27.57       28.56      1.43 o 
 -12   1   5        1.05        0.57      0.78 o 
 -11   1   5      251.97      224.28      3.26 o 
 -10   1   5      144.50      150.14      2.18 o 
  -9   1   5        8.60        7.56      0.55 o 
  -8   1   5      634.05      589.40      5.87 o 
  -7   1   5      414.60      433.72      4.23 o 
  -6   1   5      161.32      160.79      1.88 o 
  -5   1   5      123.22      123.38      1.51 o 
  -4   1   5      476.32      447.10      4.98 o 
  -3   1   5       28.80       59.42      1.57 o 
  -2   1   5      283.03      308.19      4.67 o 
  -1   1   5      919.02      971.15     10.86 o 
   0   1   5      962.24      977.24     11.00 o 
   1   1   5      348.55      351.65      5.09 o 
   2   1   5     2417.26     2397.98     38.26 o 
   3   1   5       11.56        8.76      0.58 o 
   4   1   5       52.88       57.31      2.65 o 
   5   1   5      497.83      496.25      6.64 o 
   6   1   5      156.40      141.08      2.60 o 
   7   1   5       26.19       33.93      1.34 o 
   8   1   5        6.08        9.90      1.22 o 
   9   1   5      220.83      233.19      4.26 o 
  10   1   5        0.01        0.23      1.49 o 
  11   1   5        1.54        1.20      1.57 o 
  12   1   5       15.77       20.38      2.22 o 
 -16   2   5        3.15        1.85      1.59 o 
 -15   2   5        2.89       -0.08      1.51 o 
 -14   2   5        0.01       -0.94      0.94 o 
 -13   2   5       27.40       29.70      1.45 o 
 -12   2   5       45.17       35.25      1.44 o 
 -11   2   5       17.58       14.60      1.04 o 
 -10   2   5      177.27      155.94      2.38 o 
  -9   2   5       18.76       12.37      0.62 o 
  -8   2   5     1001.82     1000.81      9.47 o 
  -7   2   5      359.41      369.67      3.67 o 
  -6   2   5       71.12       59.65      0.90 o 
  -5   2   5      335.71      352.43      3.55 o 
  -4   2   5        0.06        0.14      0.37 o 
  -3   2   5      985.97     1066.17     12.02 o 
  -2   2   5     1663.55     1843.86     22.21 o 
  -1   2   5      215.87      225.50      3.23 o 
   0   2   5        0.71       -0.15      0.38 o 
   1   2   5        0.84        0.25      0.26 o 
   2   2   5       32.22       41.25      1.18 o 
   3   2   5      513.92      599.06      7.49 o 
   4   2   5       37.05       31.66      0.99 o 
   5   2   5      155.50      134.25      2.37 o 
   6   2   5        5.57        4.91      0.73 o 
   7   2   5       66.08       57.51      1.79 o 
   8   2   5      873.24      895.84     13.29 o 
   9   2   5       14.73       18.50      1.45 o 
  10   2   5       13.45       10.24      1.52 o 
  11   2   5       20.47       22.32      2.61 o 
  12   2   5        1.30        2.32      2.09 o 
 -16   3   5       18.32       18.51      1.85 o 
 -15   3   5       10.83       11.62      1.64 o 
 -14   3   5        7.39        8.31      1.07 o 
 -13   3   5        0.72       -0.83      0.83 o 
 -12   3   5       85.20       89.93      2.05 o 
 -11   3   5      168.53      156.40      3.82 o 
 -10   3   5       12.07        9.72      1.26 o 
  -9   3   5      163.16      157.50      2.51 o 
  -8   3   5      507.43      523.89      5.28 o 
  -7   3   5      102.25      100.74      1.43 o 
  -6   3   5       54.16       65.76      1.12 o 
  -5   3   5      312.21      319.57      3.12 o 
  -4   3   5      252.35      290.44      3.23 o 
  -3   3   5      136.39      141.91      2.24 o 
  -2   3   5     1479.91     1495.70     14.29 o 
  -1   3   5     1096.14     1042.71     11.69 o 
   0   3   5       93.64      104.67      1.48 o 
   1   3   5      315.78      353.46      3.40 o 
   2   3   5        0.07        1.18      0.27 o 
   3   3   5      747.28      775.25      8.18 o 
   4   3   5      161.71      131.05      1.86 o 
   5   3   5       25.32       26.12      1.14 o 
   6   3   5       25.19       20.69      1.07 o 
   7   3   5       88.65       80.95      2.43 o 
   8   3   5      100.36       99.20      2.91 o 
   9   3   5       80.77       84.16      2.74 o 
  10   3   5       18.43       17.65      1.85 o 
  11   3   5        0.99       -1.63      1.63 o 
  12   3   5        3.23        2.29      2.03 o 
 -16   4   5        8.37        6.96      1.79 o 
 -15   4   5       14.12       11.11      1.61 o 
 -14   4   5       23.26       24.67      1.54 o 
 -13   4   5       17.08       17.17      1.20 o 
 -12   4   5        0.82        0.03      0.74 o 
 -11   4   5        2.12        1.71      0.68 o 
 -10   4   5      180.05      168.71      2.40 o 
  -9   4   5        0.49       -0.54      0.55 o 
  -8   4   5      135.06      119.32      2.40 o 
  -7   4   5     1414.42     1411.58     11.20 o 
  -6   4   5       12.43       15.09      0.49 o 
  -5   4   5      145.99      136.02      1.62 o 
  -4   4   5       80.76       75.05      1.04 o 
  -3   4   5       97.40       84.45      1.36 o 
  -2   4   5     1755.88     1895.83     18.04 o 
  -1   4   5      169.70      231.13      2.98 o 
   0   4   5       10.42       11.13      0.58 o 
   1   4   5       81.84      107.37      1.30 o 
   2   4   5        1.74        3.02      0.47 o 
   3   4   5       38.36       40.57      1.01 o 
   4   4   5      373.12      377.56      4.43 o 
   5   4   5      404.63      382.80      5.42 o 
   6   4   5      132.61      116.44      2.80 o 
   7   4   5       57.27       55.93      2.18 o 
   8   4   5      103.87      105.68      2.91 o 
   9   4   5       66.25       75.59      2.63 o 
  10   4   5       30.27       32.60      2.22 o 
  11   4   5        0.00       -0.20      1.70 o 
  12   4   5        5.13        7.44      2.09 o 
 -15   5   5        3.71        1.23      1.41 o 
 -14   5   5       13.01       13.70      1.29 o 
 -13   5   5       24.41       21.91      1.28 o 
 -12   5   5        3.62        1.84      0.76 o 
 -11   5   5      186.02      192.66      2.72 o 
 -10   5   5        1.46        0.23      0.63 o 
  -9   5   5      144.49      130.46      2.01 o 
  -8   5   5      482.08      472.14      4.94 o 
  -7   5   5      276.05      273.50      2.56 o 
  -6   5   5       24.87       19.23      0.66 o 
  -5   5   5      504.46      581.32      5.34 o 
  -4   5   5      435.13      428.94      4.23 o 
  -3   5   5      466.13      469.85      4.33 o 
  -2   5   5      213.02      236.65      3.62 o 
  -1   5   5      861.19      884.46      8.65 o 
   0   5   5      195.22      204.11      3.03 o 
   1   5   5      178.96      187.77      2.22 o 
   2   5   5      125.11      121.16      1.43 o 
   3   5   5      302.33      302.86      3.94 o 
   4   5   5        8.07        4.70      0.54 o 
   5   5   5      353.63      347.80      4.58 o 
   6   5   5        1.56        1.37      1.33 o 
   7   5   5       24.79       24.08      1.56 o 
   8   5   5        2.42        1.50      0.94 o 
   9   5   5       15.05       13.02      1.28 o 
  10   5   5       18.71       19.42      1.57 o 
  11   5   5        2.10        1.18      1.39 o 
  12   5   5        1.00        2.23      2.03 o 
 -15   6   5        2.29        2.36      1.47 o 
 -14   6   5        0.22        0.79      1.06 o 
 -13   6   5       29.73       34.22      1.50 o 
 -12   6   5        9.33        6.16      0.87 o 
 -11   6   5        0.04       -0.63      0.66 o 
 -10   6   5        4.02        3.16      0.79 o 
  -9   6   5       76.60       71.49      1.48 o 
  -8   6   5      234.25      242.49      2.80 o 
  -7   6   5      118.55      115.65      1.62 o 
  -6   6   5      412.88      422.86      3.88 o 
  -5   6   5      323.18      323.34      3.24 o 
  -4   6   5       27.85       22.55      0.84 o 
  -3   6   5        5.74        5.77      0.32 o 
  -2   6   5        0.07       -0.06      0.24 o 
  -1   6   5       77.32       77.16      1.06 o 
   0   6   5      272.54      280.98      3.03 o 
   1   6   5       67.75       70.15      1.23 o 
   2   6   5       47.91       42.95      0.83 o 
   3   6   5        7.60       12.40      0.66 o 
   4   6   5      111.33      110.60      2.01 o 
   5   6   5       94.68       91.72      1.83 o 
   6   6   5       52.18       38.59      1.78 o 
   7   6   5       19.19       15.42      1.15 o 
   8   6   5        5.44        3.42      1.00 o 
   9   6   5       16.73       12.44      1.30 o 
  10   6   5       14.98       15.33      1.51 o 
  11   6   5        1.11        0.89      1.25 o 
  12   6   5        1.98        0.11      1.97 o 
 -15   7   5        0.01       -1.29      1.29 o 
 -14   7   5       30.94       30.44      1.77 o 
 -13   7   5      125.53      131.57      2.47 o 
 -12   7   5      202.15      216.47      3.10 o 
 -11   7   5       12.68       10.72      0.84 o 
 -10   7   5      187.97      201.43      2.62 o 
  -9   7   5        5.03        4.22      0.67 o 
  -8   7   5      724.22      699.03      6.58 o 
  -7   7   5      101.28       91.05      1.49 o 
  -6   7   5       43.68       45.16      0.83 o 
  -5   7   5       35.60       33.09      0.74 o 
  -4   7   5      150.29      176.87      1.92 o 
  -3   7   5      335.26      347.59      3.25 o 
  -2   7   5       29.46       46.77      0.84 o 
  -1   7   5      165.67      147.41      1.62 o 
   0   7   5      158.71      154.43      1.78 o 
   1   7   5      636.76      604.21      6.55 o 
   2   7   5       20.58       23.07      0.65 o 
   3   7   5       99.70       97.35      1.41 o 
   4   7   5      217.24      197.12      2.54 o 
   5   7   5        8.01        4.40      0.72 o 
   6   7   5        5.04        2.07      0.84 o 
   7   7   5        0.01       -0.77      0.77 o 
   8   7   5        2.11        2.56      1.02 o 
   9   7   5       24.68       19.50      1.46 o 
  10   7   5       16.21       20.05      1.63 o 
  11   7   5        6.15        5.03      1.35 o 
 -15   8   5        4.55        3.86      1.76 o 
 -14   8   5        0.40       -0.15      1.13 o 
 -13   8   5        9.01       11.24      1.02 o 
 -12   8   5        1.11        2.62      0.83 o 
 -11   8   5       30.20       27.55      1.11 o 
 -10   8   5       59.27       61.72      1.45 o 
  -9   8   5      162.41      172.77      2.42 o 
  -8   8   5       95.79       93.89      1.55 o 
  -7   8   5      446.18      423.96      4.23 o 
  -6   8   5        3.15        2.38      0.37 o 
  -5   8   5      493.62      475.36      4.29 o 
  -4   8   5      215.31      236.12      2.62 o 
  -3   8   5       71.47       75.86      1.37 o 
  -2   8   5       55.34       59.16      1.14 o 
  -1   8   5      253.71      248.12      2.65 o 
   0   8   5      186.61      192.40      2.13 o 
   1   8   5      224.08      230.77      2.91 o 
   2   8   5       71.67       65.76      1.18 o 
   3   8   5        0.80       -0.63      0.63 o 
   4   8   5      129.55      137.24      2.14 o 
   5   8   5       21.25       16.35      0.89 o 
   6   8   5       54.27       54.42      1.82 o 
   7   8   5       13.10       12.49      1.14 o 
   8   8   5        4.03        4.68      1.04 o 
   9   8   5       18.79       21.23      1.51 o 
  10   8   5       10.96       12.37      1.48 o 
  11   8   5        2.16        1.78      1.28 o 
 -15   9   5       11.35       12.55      2.66 o 
 -14   9   5       17.40       13.21      1.62 o 
 -13   9   5       19.83       16.33      1.24 o 
 -12   9   5       13.99       13.99      0.99 o 
 -11   9   5        3.70        4.48      0.76 o 
 -10   9   5        0.03       -0.64      0.64 o 
  -9   9   5      134.47      129.90      2.06 o 
  -8   9   5      566.39      553.13      5.40 o 
  -7   9   5       43.47       42.88      1.05 o 
  -6   9   5      194.95      202.32      2.40 o 
  -5   9   5        0.95        0.11      0.43 o 
  -4   9   5      271.94      271.05      3.21 o 
  -3   9   5       42.47       44.33      1.06 o 
  -2   9   5     1045.57     1053.66     10.43 o 
  -1   9   5        6.57        5.98      0.57 o 
   0   9   5      298.90      284.50      3.31 o 
   1   9   5       45.47       43.24      1.02 o 
   2   9   5        2.02        1.21      0.40 o 
   3   9   5       15.05       10.74      0.64 o 
   4   9   5       29.71       22.35      1.03 o 
   5   9   5        8.01        7.61      0.74 o 
   6   9   5       16.41       13.37      0.97 o 
   7   9   5        1.30       -0.57      1.11 o 
   8   9   5       14.82       10.52      1.21 o 
   9   9   5       17.35       14.54      1.36 o 
  10   9   5       17.98       16.23      1.52 o 
  11   9   5        5.37        2.81      1.56 o 
 -14  10   5        9.71        9.50      1.41 o 
 -13  10   5        3.91        5.53      1.07 o 
 -12  10   5       14.42       14.75      1.13 o 
 -11  10   5        1.39        0.95      0.79 o 
 -10  10   5       23.74       23.17      1.15 o 
  -9  10   5      184.71      194.64      2.72 o 
  -8  10   5      113.16      110.77      1.79 o 
  -7  10   5      164.23      152.63      2.03 o 
  -6  10   5      722.54      729.77      7.21 o 
  -5  10   5       30.45       28.72      1.18 o 
  -4  10   5      549.39      538.58      5.74 o 
  -3  10   5        2.14        1.53      0.49 o 
  -2  10   5       47.66       41.74      1.05 o 
  -1  10   5        6.80        8.35      0.56 o 
   0  10   5      141.03      139.22      2.59 o 
   1  10   5      141.40      135.17      2.13 o 
   2  10   5        1.16        0.51      0.41 o 
   3  10   5       64.70       56.86      1.26 o 
   4  10   5        0.47       -0.66      0.66 o 
   5  10   5       45.01       47.53      1.48 o 
   6  10   5       10.37        9.87      0.89 o 
   7  10   5       55.74       60.39      2.32 o 
   8  10   5       21.70       27.41      1.56 o 
   9  10   5       17.31       20.38      1.48 o 
  10  10   5        4.20        3.97      1.49 o 
  11  10   5        2.88        3.51      1.82 o 
 -14  11   5       10.48       11.21      1.47 o 
 -13  11   5       18.65       19.08      1.58 o 
 -12  11   5       20.21       18.48      1.21 o 
 -11  11   5       13.61       10.61      0.98 o 
 -10  11   5       31.48       27.45      1.29 o 
  -9  11   5        9.96        7.13      0.86 o 
  -8  11   5       29.27       23.44      1.10 o 
  -7  11   5      566.87      555.72      6.18 o 
  -6  11   5      267.52      262.24      3.37 o 
  -5  11   5        0.37       -0.63      0.63 o 
  -4  11   5        0.04        0.28      0.73 o 
  -3  11   5       53.96       49.81      1.31 o 
  -2  11   5       72.44       76.23      1.51 o 
  -1  11   5      242.13      243.15      2.81 o 
   0  11   5        7.09        8.97      0.73 o 
   1  11   5      224.82      215.37      2.81 o 
   2  11   5       62.18       59.28      1.23 o 
   3  11   5       14.27        7.62      0.74 o 
   4  11   5       15.14       11.37      0.92 o 
   5  11   5        0.08       -0.69      0.69 o 
   6  11   5        0.08       -0.14      0.68 o 
   7  11   5       71.20       69.58      2.08 o 
   8  11   5        2.68        1.43      1.18 o 
   9  11   5        0.34       -1.09      1.24 o 
  10  11   5        2.55        2.14      1.72 o 
 -14  12   5        0.00       -1.10      1.25 o 
 -13  12   5       11.13       10.42      1.45 o 
 -12  12   5       16.57       19.78      1.45 o 
 -11  12   5        0.47        0.28      1.01 o 
 -10  12   5      110.40      110.71      2.38 o 
  -9  12   5       19.93       17.83      1.06 o 
  -8  12   5      300.33      310.85      4.05 o 
  -7  12   5      146.36      166.24      2.90 o 
  -6  12   5      415.37      423.25      5.59 o 
  -5  12   5      157.85      148.32      2.39 o 
  -4  12   5      368.89      366.05      4.65 o 
  -3  12   5       10.03       10.61      0.75 o 
  -2  12   5       83.97       76.94      1.45 o 
  -1  12   5       49.64       53.30      1.22 o 
   0  12   5      125.50      114.41      2.42 o 
   1  12   5        0.33       -0.27      0.60 o 
   2  12   5      137.06      131.14      1.99 o 
   3  12   5       80.53       80.35      1.66 o 
   4  12   5      159.58      151.97      2.40 o 
   5  12   5        1.71       -0.71      0.77 o 
   6  12   5       44.12       48.46      1.88 o 
   7  12   5       46.48       43.12      2.07 o 
   8  12   5        1.68        0.30      1.34 o 
   9  12   5        9.52       10.01      1.59 o 
  10  12   5        1.40        1.99      1.49 o 
 -13  13   5        0.74       -1.21      1.21 o 
 -12  13   5        0.55       -0.70      1.19 o 
 -11  13   5       10.64        8.90      1.19 o 
 -10  13   5       23.09       27.23      1.47 o 
  -9  13   5       19.84       17.94      1.23 o 
  -8  13   5       14.69       18.60      1.25 o 
  -7  13   5      166.09      174.66      3.03 o 
  -6  13   5      668.37      693.71      7.58 o 
  -5  13   5       14.18       12.44      0.96 o 
  -4  13   5       43.08       40.92      1.59 o 
  -3  13   5        0.14       -0.69      0.69 o 
  -2  13   5      804.89      827.83      8.52 o 
  -1  13   5      303.72      281.49      3.46 o 
   0  13   5       50.37       42.35      2.07 o 
   1  13   5       14.25       11.45      0.93 o 
   2  13   5      259.20      270.58      3.25 o 
   3  13   5       29.42       29.83      1.11 o 
   4  13   5       33.38       28.84      1.12 o 
   5  13   5       23.02       16.65      1.03 o 
   6  13   5       10.48        7.25      0.99 o 
   7  13   5       12.28       13.25      1.22 o 
   8  13   5        0.38       -0.79      1.00 o 
   9  13   5        9.62        9.62      1.37 o 
  10  13   5        0.33       -1.29      1.73 o 
 -13  14   5        8.97        8.33      1.46 o 
 -12  14   5        0.00       -1.21      1.21 o 
 -11  14   5        2.31        2.01      1.22 o 
 -10  14   5        2.39        1.97      1.05 o 
  -9  14   5       22.06       19.10      1.33 o 
  -8  14   5        2.26        1.01      0.95 o 
  -7  14   5        3.84        4.99      0.98 o 
  -6  14   5       10.40       14.33      1.06 o 
  -5  14   5      147.73      152.76      2.55 o 
  -4  14   5        0.54       -0.42      0.68 o 
  -3  14   5      146.12      149.20      2.38 o 
  -2  14   5       43.19       41.45      1.38 o 
  -1  14   5       68.47       55.45      1.39 o 
   0  14   5       62.47       51.67      1.45 o 
   1  14   5        2.43        3.06      0.79 o 
   2  14   5       17.74       13.70      0.94 o 
   3  14   5       11.21        8.54      0.81 o 
   4  14   5       47.52       37.60      1.25 o 
   5  14   5       19.73       15.05      1.32 o 
   6  14   5       27.36       28.82      1.31 o 
   7  14   5       16.46       19.15      1.23 o 
   8  14   5        2.23        0.03      1.01 o 
   9  14   5        0.96        1.67      1.17 o 
 -13  15   5        0.07       -0.66      1.30 o 
 -12  15   5       10.74       11.16      1.53 o 
 -11  15   5       24.04       27.56      1.94 o 
 -10  15   5        0.11       -0.12      1.07 o 
  -9  15   5        4.39        2.43      1.07 o 
  -8  15   5       67.91       66.93      2.14 o 
  -7  15   5       40.55       38.52      2.31 o 
  -6  15   5      122.53      123.18      2.40 o 
  -5  15   5      103.69      112.03      2.30 o 
  -4  15   5       97.01       91.92      1.87 o 
  -3  15   5       31.46       25.86      1.24 o 
  -2  15   5      333.91      335.45      6.02 o 
  -1  15   5      267.40      271.86      3.75 o 
   0  15   5      131.13      106.45      2.09 o 
   1  15   5      136.68      128.73      2.40 o 
   2  15   5       56.00       52.71      1.55 o 
   3  15   5       65.30       70.84      1.87 o 
   4  15   5        6.90        8.92      1.12 o 
   5  15   5        1.30        4.55      1.01 o 
   6  15   5       40.18       31.99      1.46 o 
   7  15   5        3.41        3.25      0.99 o 
   8  15   5        3.70        6.30      1.16 o 
   9  15   5        1.35        0.69      1.35 o 
 -12  16   5        0.03       -0.63      1.51 o 
 -11  16   5        2.20        1.86      1.43 o 
 -10  16   5       38.66       39.27      2.12 o 
  -9  16   5        3.57        0.84      1.12 o 
  -8  16   5       23.89       19.00      1.39 o 
  -7  16   5       79.71       76.77      3.22 o 
  -6  16   5      131.59      136.88      2.61 o 
  -5  16   5      110.84      108.82      2.03 o 
  -4  16   5       96.03       83.30      2.00 o 
  -3  16   5       21.80       23.17      1.14 o 
  -2  16   5        5.97        3.76      0.82 o 
  -1  16   5        0.03       -0.79      0.81 o 
   0  16   5        4.82        3.69      0.84 o 
   1  16   5       90.45       84.00      1.96 o 
   2  16   5        0.66        0.33      0.81 o 
   3  16   5       31.58       29.26      1.38 o 
   4  16   5        3.18        3.67      0.99 o 
   5  16   5       17.62       17.23      1.36 o 
   6  16   5        0.27        2.00      1.11 o 
   7  16   5        0.64        2.98      1.16 o 
   8  16   5       19.43       23.18      1.73 o 
 -11  17   5        5.82        7.22      1.61 o 
 -10  17   5        2.03        2.71      1.49 o 
  -9  17   5       52.44       46.44      2.28 o 
  -8  17   5        0.06        0.53      1.09 o 
  -7  17   5      120.92      130.03      3.72 o 
  -6  17   5      127.84      135.33      2.64 o 
  -5  17   5       10.93       12.27      1.10 o 
  -4  17   5        8.65        9.97      0.88 o 
  -3  17   5       10.86        7.06      0.87 o 
  -2  17   5        7.71        9.04      0.95 o 
  -1  17   5       23.42       20.50      1.30 o 
   0  17   5       46.57       42.17      1.70 o 
   1  17   5       38.44       37.95      1.48 o 
   2  17   5        0.09       -0.14      0.76 o 
   3  17   5        1.58        2.17      0.90 o 
   4  17   5       19.18       21.57      1.35 o 
   5  17   5       20.12       18.97      1.42 o 
   6  17   5        4.53        6.44      1.19 o 
   7  17   5        4.04        1.31      1.14 o 
   8  17   5       13.64       16.40      2.11 o 
 -11  18   5        3.32        2.36      1.60 o 
 -10  18   5       18.24       21.08      1.90 o 
  -9  18   5        0.68        0.42      1.39 o 
  -8  18   5       11.86       11.19      1.48 o 
  -7  18   5       11.32       15.01      1.29 o 
  -6  18   5      126.84      144.22      2.82 o 
  -5  18   5       83.30       89.89      2.23 o 
  -4  18   5        0.66       -0.33      0.86 o 
  -3  18   5       31.20       32.57      1.35 o 
  -2  18   5        5.64        5.94      1.30 o 
  -1  18   5       13.29       10.91      1.13 o 
   0  18   5        3.83        4.13      1.06 o 
   1  18   5        7.01        8.14      1.15 o 
   2  18   5        1.02        2.18      1.01 o 
   3  18   5       46.72       50.31      1.77 o 
   4  18   5        0.33        0.28      0.97 o 
   5  18   5       57.84       64.88      2.21 o 
   6  18   5       21.28       23.17      1.58 o 
   7  18   5        5.77        8.08      1.44 o 
 -10  19   5       16.76       19.09      1.96 o 
  -9  19   5        1.14       -1.39      1.39 o 
  -8  19   5        1.69        0.10      1.36 o 
  -7  19   5       22.05       23.47      1.56 o 
  -6  19   5       14.12       17.36      1.39 o 
  -5  19   5        1.61        1.47      1.06 o 
  -4  19   5       28.66       27.38      1.26 o 
  -3  19   5        8.37        6.84      0.92 o 
  -2  19   5       13.05        7.78      1.05 o 
  -1  19   5        0.15       -0.57      0.97 o 
   0  19   5       10.62        8.55      1.18 o 
   1  19   5        3.76        3.82      1.12 o 
   2  19   5        0.00       -0.49      1.00 o 
   3  19   5       21.22       25.94      1.58 o 
   4  19   5        1.91        4.20      1.09 o 
   5  19   5        0.02        1.42      1.14 o 
   6  19   5       36.99       35.08      2.06 o 
  -9  20   5        4.07        3.26      2.54 o 
  -8  20   5        3.63        4.91      1.58 o 
  -7  20   5        6.86        6.00      1.31 o 
  -6  20   5        0.20        0.16      1.18 o 
  -5  20   5        0.13        1.81      1.13 o 
  -4  20   5       19.74       21.00      1.45 o 
  -3  20   5        0.96       -0.92      0.92 o 
  -2  20   5        7.03        8.34      1.13 o 
  -1  20   5       32.38       30.61      2.55 o 
   0  20   5        1.98        2.22      1.13 o 
   1  20   5        8.64        5.83      1.29 o 
   2  20   5        0.62       -1.05      1.05 o 
   3  20   5        5.02       10.51      1.38 o 
   4  20   5       14.73       25.41      1.90 o 
   5  20   5        0.01        1.59      1.41 o 
  -8  21   5        0.10       -0.34      1.46 o 
  -7  21   5        0.65       -1.25      1.25 o 
  -6  21   5        7.07        4.27      1.31 o 
  -5  21   5        6.60        6.35      1.33 o 
  -4  21   5        3.21        4.14      1.42 o 
  -3  21   5        0.01       -0.29      1.03 o 
  -2  21   5        0.03       -0.99      0.99 o 
  -1  21   5        0.46       -0.17      1.38 o 
   0  21   5       74.82       77.84      3.08 o 
   1  21   5        0.70        0.27      1.29 o 
   2  21   5        4.33        0.99      1.22 o 
   3  21   5       27.44       35.49      2.16 o 
   4  21   5       53.43       58.02      3.40 o 
  -7  22   5        0.00       -1.24      1.30 o 
  -6  22   5        0.03       -1.41      1.41 o 
  -5  22   5        1.20       -1.31      1.31 o 
  -4  22   5        5.53        5.16      1.53 o 
  -3  22   5       11.89       12.17      1.73 o 
  -2  22   5        0.00       -0.70      1.08 o 
  -1  22   5        7.87        7.36      1.45 o 
   0  22   5        9.05        7.78      1.48 o 
   1  22   5       25.19       30.43      1.99 o 
   2  22   5       15.86       20.06      1.85 o 
   3  22   5        1.06        0.92      2.41 o 
  -5  23   5       39.87       43.48      2.43 o 
  -4  23   5        0.49       -1.44      1.44 o 
  -3  23   5        7.16        5.62      1.63 o 
  -2  23   5        0.40        0.09      1.21 o 
  -1  23   5        4.53        4.15      1.49 o 
   0  23   5       15.74       17.44      1.77 o 
   1  23   5       21.41       23.14      1.95 o 
 -16   0   6       11.88       12.46      2.89 o 
 -15   0   6      114.16      139.95     10.06 o 
 -14   0   6        2.69        3.00      1.70 o 
 -13   0   6        5.24        1.65      1.35 o 
 -12   0   6       13.08       13.46      1.56 o 
 -11   0   6      228.66      218.09      4.64 o 
 -10   0   6      961.18      904.66     12.01 o 
  -9   0   6      658.65      587.07      8.02 o 
  -8   0   6       17.30        9.37      0.79 o 
  -7   0   6      132.66      115.11      2.68 o 
  -6   0   6     1634.18     1803.41     18.54 o 
  -5   0   6      359.51      436.97      6.78 o 
  -4   0   6     1269.94     1342.50     26.41 o 
  -3   0   6      364.57      383.67      8.56 o 
  -2   0   6       24.07       13.72      1.21 o 
  -1   0   6        0.85        1.42      0.47 o 
   0   0   6       20.56       23.00      1.18 o 
   1   0   6       54.01       51.33      1.38 o 
   2   0   6       28.71       28.24      1.19 o 
   3   0   6      776.03      741.19     21.83 o 
   4   0   6      143.56      143.61      6.48 o 
   5   0   6        5.15        1.02      2.39 o 
   6   0   6      281.86      272.87     10.23 o 
   7   0   6      212.02      230.91      9.55 o 
   8   0   6      202.05      224.77      9.55 o 
   9   0   6        4.55       13.30      3.41 o 
  10   0   6       41.59       35.48      4.78 o 
  11   0   6        9.29       14.33      4.09 o 
 -16   1   6        0.50       -0.49      1.56 o 
 -15   1   6       24.64       31.05      2.61 o 
 -14   1   6        1.71        4.90      1.25 o 
 -13   1   6       30.09       31.40      1.47 o 
 -12   1   6      122.95      116.19      2.51 o 
 -11   1   6        0.01       -0.73      0.73 o 
 -10   1   6       79.08       73.24      1.63 o 
  -9   1   6       30.98       37.44      1.36 o 
  -8   1   6       15.34       15.55      0.75 o 
  -7   1   6       48.98       44.65      0.89 o 
  -6   1   6       46.63       44.06      0.92 o 
  -5   1   6        2.55        3.00      0.64 o 
  -4   1   6      274.19      294.29      4.01 o 
  -3   1   6      218.39      225.20      3.54 o 
  -2   1   6       17.61       16.67      0.69 o 
  -1   1   6      155.93      176.90      2.75 o 
   0   1   6      127.88      124.22      1.92 o 
   1   1   6        1.97        1.86      0.39 o 
   2   1   6       36.03       35.13      1.25 o 
   3   1   6       98.08       97.68      2.34 o 
   4   1   6        9.53        4.95      1.69 o 
   5   1   6        0.29        0.00      1.45 o 
   6   1   6        0.00        0.34      1.69 o 
   7   1   6        1.45        3.16      1.11 o 
   8   1   6       29.22       28.19      3.75 o 
   9   1   6       53.60       54.46      8.19 o 
  10   1   6        2.22        4.26      2.41 o 
  11   1   6        3.12        1.95      2.52 o 
 -16   2   6       16.71       17.23      1.93 o 
 -15   2   6        2.69        5.01      1.61 o 
 -14   2   6        0.13       -1.02      1.02 o 
 -13   2   6        5.87        3.53      0.99 o 
 -12   2   6       45.16       44.39      1.59 o 
 -11   2   6      164.63      162.70      2.75 o 
 -10   2   6        0.13       -0.74      0.74 o 
  -9   2   6        0.42        0.96      0.47 o 
  -8   2   6       43.07       44.51      1.08 o 
  -7   2   6      274.72      273.70      2.90 o 
  -6   2   6       84.98       70.50      1.31 o 
  -5   2   6      563.40      538.17      5.32 o 
  -4   2   6      142.24      172.64      2.64 o 
  -3   2   6        2.07        1.83      0.57 o 
  -2   2   6      109.75      111.11      2.14 o 
  -1   2   6       32.88       40.48      1.30 o 
   0   2   6      210.87      214.04      2.91 o 
   1   2   6        9.90        9.72      0.46 o 
   2   2   6       14.08       13.95      0.62 o 
   3   2   6      619.31      595.97      9.28 o 
   4   2   6      219.62      220.16      6.03 o 
   5   2   6       24.19       26.11      2.90 o 
   6   2   6       10.28       11.43      1.93 o 
   7   2   6       91.31      102.58      6.49 o 
   8   2   6       11.47       15.95      2.55 o 
   9   2   6       37.34       44.28      2.82 o 
  10   2   6        2.21        2.14      1.83 o 
  11   2   6        2.64        0.10      1.90 o 
 -15   3   6       17.78       16.52      3.19 o 
 -14   3   6        4.87        3.61      1.25 o 
 -13   3   6       49.11       47.28      1.63 o 
 -12   3   6       85.78       86.22      1.99 o 
 -11   3   6       23.16       26.45      1.08 o 
 -10   3   6        0.10       -0.07      0.66 o 
  -9   3   6      117.18      108.07      1.81 o 
  -8   3   6        8.62        6.46      0.51 o 
  -7   3   6      427.38      401.43      3.99 o 
  -6   3   6      160.91      156.44      1.86 o 
  -5   3   6      422.28      442.05      4.48 o 
  -4   3   6       31.40       22.29      0.76 o 
  -3   3   6        0.09       -0.38      0.50 o 
  -2   3   6      441.65      484.33      6.20 o 
  -1   3   6      544.07      554.60      6.06 o 
   0   3   6      547.16      527.48      5.09 o 
   1   3   6      124.07      111.12      1.44 o 
   2   3   6        0.12       -0.26      0.26 o 
   3   3   6      114.41      116.79      1.92 o 
   4   3   6       67.69       69.54      1.64 o 
   5   3   6        7.21        6.34      1.80 o 
   6   3   6       15.69       11.52      2.90 o 
   7   3   6        2.84        3.15      1.38 o 
   8   3   6       17.06       16.83      2.23 o 
   9   3   6       56.82       62.27      4.47 o 
  10   3   6       40.83       42.34      2.88 o 
  11   3   6        2.65        1.89      3.66 o 
 -15   4   6       12.11       14.24      1.75 o 
 -14   4   6       10.21        8.97      1.33 o 
 -13   4   6        3.85        1.79      0.97 o 
 -12   4   6       17.42       19.22      1.19 o 
 -11   4   6        6.10        6.20      0.79 o 
 -10   4   6        8.07        2.07      0.67 o 
  -9   4   6       25.28       25.94      0.90 o 
  -8   4   6       93.86       89.13      1.34 o 
  -7   4   6       18.07       13.82      0.59 o 
  -6   4   6        9.63       15.98      0.58 o 
  -5   4   6      107.98      116.61      1.67 o 
  -4   4   6      673.91      653.58      6.70 o 
  -3   4   6      145.26      132.20      2.04 o 
  -2   4   6       84.13       67.59      1.19 o 
  -1   4   6       20.36       17.11      0.70 o 
   0   4   6       65.97       65.40      1.02 o 
   1   4   6       37.11       39.86      1.11 o 
   2   4   6       23.19       24.04      1.12 o 
   3   4   6      213.81      218.60      3.08 o 
   4   4   6      180.56      176.82      3.88 o 
   5   4   6       39.99       38.26      2.90 o 
   6   4   6      112.19      113.18      4.44 o 
   7   4   6        2.40        3.11      1.16 o 
   8   4   6       14.27       16.91      2.66 o 
   9   4   6        3.16        2.74      1.75 o 
  10   4   6       16.63       15.26      2.17 o 
  11   4   6        6.91        3.97      2.76 o 
 -15   5   6        0.34       -1.28      1.28 o 
 -14   5   6        4.84        3.20      1.35 o 
 -13   5   6        1.69       -0.40      0.89 o 
 -12   5   6       21.41       19.54      1.21 o 
 -11   5   6        8.56        5.49      0.78 o 
 -10   5   6        0.10       -0.56      0.56 o 
  -9   5   6       31.81       27.63      0.95 o 
  -8   5   6       24.93       20.75      0.84 o 
  -7   5   6       28.70       28.07      0.87 o 
  -6   5   6       93.87       80.57      1.50 o 
  -5   5   6     1015.19     1016.63     10.14 o 
  -4   5   6        6.59        8.72      0.52 o 
  -3   5   6       36.01       26.99      0.67 o 
  -2   5   6       80.79       86.50      1.42 o 
  -1   5   6      793.32      830.38      8.80 o 
   0   5   6      170.50      154.72      2.16 o 
   1   5   6       84.66       82.85      1.18 o 
   2   5   6      130.72      132.69      2.59 o 
   3   5   6       21.40       23.03      1.07 o 
   4   5   6      112.83      113.74      2.46 o 
   5   5   6       13.14       17.06      1.55 o 
   6   5   6        0.11       -0.43      1.30 o 
   7   5   6       13.37        9.62      1.28 o 
   8   5   6        1.64        1.60      1.28 o 
   9   5   6        0.27       -0.50      1.28 o 
  10   5   6       36.62       39.70      2.94 o 
  11   5   6       17.39       14.79      2.29 o 
 -15   6   6        7.73        4.05      1.72 o 
 -14   6   6        1.00       -1.48      1.48 o 
 -13   6   6        1.22       -0.91      0.91 o 
 -12   6   6        6.02        4.00      0.86 o 
 -11   6   6      100.99       89.89      1.85 o 
 -10   6   6        3.85        0.83      0.63 o 
  -9   6   6        6.75        8.50      0.73 o 
  -8   6   6      124.07      124.01      1.88 o 
  -7   6   6      860.83      855.21      7.84 o 
  -6   6   6      161.92      145.02      1.98 o 
  -5   6   6      453.33      458.36      4.65 o 
  -4   6   6       81.49       87.85      1.32 o 
  -3   6   6        9.92        5.92      0.40 o 
  -2   6   6       11.84       12.33      0.56 o 
  -1   6   6      880.13      900.55      9.49 o 
   0   6   6      361.19      366.58      3.62 o 
   1   6   6        5.42        6.96      0.52 o 
   2   6   6      246.52      227.08      2.73 o 
   3   6   6       37.25       45.82      1.29 o 
   4   6   6      137.98      140.03      2.59 o 
   5   6   6       26.00       22.96      1.82 o 
   6   6   6       65.26       68.34      2.82 o 
   7   6   6        0.30       -0.01      1.04 o 
   8   6   6       71.74       88.44      2.88 o 
   9   6   6       92.21      101.82      3.79 o 
  10   6   6        0.47       -0.73      2.08 o 
  11   6   6        5.26        3.34      2.03 o 
 -15   7   6        0.17       -1.52      1.52 o 
 -14   7   6        0.57       -1.51      1.51 o 
 -13   7   6       15.85       15.13      1.18 o 
 -12   7   6        1.23        2.79      0.79 o 
 -11   7   6        6.96        8.11      0.79 o 
 -10   7   6      100.23       90.68      1.66 o 
  -9   7   6        2.82        2.58      0.62 o 
  -8   7   6      212.02      199.27      2.41 o 
  -7   7   6       84.50       90.87      1.48 o 
  -6   7   6       37.30       36.73      0.91 o 
  -5   7   6       24.00       16.87      0.63 o 
  -4   7   6      226.55      230.38      2.40 o 
  -3   7   6      159.23      151.09      1.66 o 
  -2   7   6        0.10       -0.27      0.28 o 
  -1   7   6       46.60       50.63      0.86 o 
   0   7   6        0.76       -0.30      0.39 o 
   1   7   6        0.94        1.06      0.45 o 
   2   7   6       16.91       12.98      0.69 o 
   3   7   6        0.59        1.13      0.53 o 
   4   7   6       90.08       94.53      2.19 o 
   5   7   6        4.02        2.02      0.92 o 
   6   7   6       42.01       39.12      2.29 o 
   7   7   6        3.40        4.69      1.13 o 
   8   7   6       24.74       27.56      1.84 o 
   9   7   6        5.06        8.80      1.77 o 
  10   7   6       18.22       23.42      2.22 o 
 -15   8   6        6.33        5.12      1.58 o 
 -14   8   6        3.06        1.13      1.19 o 
 -13   8   6       14.36       11.48      1.36 o 
 -12   8   6       46.23       43.61      1.49 o 
 -11   8   6       14.74       13.45      0.92 o 
 -10   8   6        1.21        0.66      0.64 o 
  -9   8   6      206.13      197.49      2.69 o 
  -8   8   6        4.32        3.76      0.57 o 
  -7   8   6       58.44       59.33      1.09 o 
  -6   8   6      384.31      373.90      3.81 o 
  -5   8   6     1005.80      979.32      9.23 o 
  -4   8   6      543.71      549.19      4.84 o 
  -3   8   6       37.83       36.22      0.95 o 
  -2   8   6      112.00      114.42      2.50 o 
  -1   8   6      280.47      278.94      3.20 o 
   0   8   6       84.03       83.62      1.53 o 
   1   8   6       60.39       42.08      1.06 o 
   2   8   6       17.56       16.23      0.77 o 
   3   8   6        6.39        8.37      0.98 o 
   4   8   6      102.03       97.05      2.20 o 
   5   8   6      213.51      206.13      4.99 o 
   6   8   6        0.06       -0.14      1.24 o 
   7   8   6       10.20        7.69      1.33 o 
   8   8   6       24.28       24.55      1.90 o 
   9   8   6       12.58       17.03      1.73 o 
  10   8   6        9.60       11.22      1.79 o 
 -14   9   6        5.98        5.10      1.52 o 
 -13   9   6        1.51        1.08      1.03 o 
 -12   9   6        1.54       -0.44      0.81 o 
 -11   9   6        0.13       -0.59      0.74 o 
 -10   9   6       67.67       71.18      1.80 o 
  -9   9   6       14.88       18.23      1.03 o 
  -8   9   6       30.53       31.53      1.40 o 
  -7   9   6      136.59      140.16      2.24 o 
  -6   9   6      796.15      786.55      7.69 o 
  -5   9   6      265.47      252.85      3.08 o 
  -4   9   6      401.06      405.74      4.53 o 
  -3   9   6      318.57      327.26      3.97 o 
  -2   9   6       77.20       79.31      1.42 o 
  -1   9   6      124.71      129.61      1.87 o 
   0   9   6      505.62      487.38      7.65 o 
   1   9   6       11.49        7.55      0.61 o 
   2   9   6       51.35       51.16      1.67 o 
   3   9   6      139.78      137.10      3.10 o 
   4   9   6        1.47        1.29      0.80 o 
   5   9   6        0.24       -0.13      0.97 o 
   6   9   6       13.64       13.10      1.59 o 
   7   9   6        0.81        0.40      1.10 o 
   8   9   6        0.06       -1.16      1.20 o 
   9   9   6        0.05        2.35      1.35 o 
  10   9   6       29.14       35.88      2.31 o 
 -14  10   6        1.43       -1.22      1.52 o 
 -13  10   6        5.86        4.64      1.26 o 
 -12  10   6        3.08        2.50      1.02 o 
 -11  10   6        1.05       -0.32      0.84 o 
 -10  10   6        3.87        5.42      0.88 o 
  -9  10   6        1.54        0.13      0.74 o 
  -8  10   6        1.36        0.23      0.69 o 
  -7  10   6      349.30      359.73      4.35 o 
  -6  10   6       22.79       17.67      0.89 o 
  -5  10   6      155.36      157.49      2.27 o 
  -4  10   6      432.97      421.47      4.72 o 
  -3  10   6      121.83      125.07      1.99 o 
  -2  10   6       67.12       57.00      1.55 o 
  -1  10   6      233.74      227.70      2.84 o 
   0  10   6       44.29       49.62      1.35 o 
   1  10   6        1.99       -0.46      0.64 o 
   2  10   6       20.70       13.16      1.09 o 
   3  10   6       71.04       63.84      1.98 o 
   4  10   6       16.22       17.01      1.60 o 
   5  10   6       34.77       29.49      1.53 o 
   6  10   6       11.22       11.28      1.41 o 
   7  10   6        1.37        1.08      1.31 o 
   8  10   6       12.48       11.39      1.51 o 
   9  10   6        1.45        2.34      1.40 o 
  10  10   6        0.00        0.43      2.31 o 
 -14  11   6        1.82       -0.95      1.84 o 
 -13  11   6       38.24       38.25      1.95 o 
 -12  11   6       36.78       41.01      1.91 o 
 -11  11   6       52.90       61.42      2.06 o 
 -10  11   6       16.81       13.86      1.16 o 
  -9  11   6        0.72       -0.93      1.10 o 
  -8  11   6       39.57       35.34      1.49 o 
  -7  11   6      222.70      230.74      3.99 o 
  -6  11   6       24.07       25.75      1.27 o 
  -5  11   6      219.61      228.42      3.12 o 
  -4  11   6        2.97        6.28      0.63 o 
  -3  11   6      988.86      998.54     10.76 o 
  -2  11   6        7.10       10.25      0.74 o 
  -1  11   6       46.81       44.40      1.50 o 
   0  11   6      118.19      134.49      2.23 o 
   1  11   6       67.13       47.87      1.64 o 
   2  11   6      281.74      247.77      3.80 o 
   3  11   6      114.03      116.71      2.64 o 
   4  11   6        3.91        0.24      0.75 o 
   5  11   6        6.93        5.68      1.13 o 
   6  11   6        1.60        0.93      1.00 o 
   7  11   6        2.54        2.00      1.44 o 
   8  11   6        3.21        1.90      1.38 o 
   9  11   6        0.43        1.84      1.44 o 
 -13  12   6        6.26        6.09      1.39 o 
 -12  12   6       19.90       22.23      2.26 o 
 -11  12   6       22.23       23.02      1.47 o 
 -10  12   6        0.80       -0.94      0.94 o 
  -9  12   6        6.98        6.09      1.02 o 
  -8  12   6       91.26       99.31      3.05 o 
  -7  12   6        2.89        4.11      1.13 o 
  -6  12   6      611.92      621.34      7.43 o 
  -5  12   6      607.98      631.47      7.45 o 
  -4  12   6       42.88       42.64      1.89 o 
  -3  12   6       17.88       17.59      0.89 o 
  -2  12   6       12.30       16.16      0.83 o 
  -1  12   6       17.94       14.82      1.03 o 
   0  12   6       79.96       62.85      1.71 o 
   1  12   6       85.24       72.75      2.08 o 
   2  12   6      348.70      313.70      4.54 o 
   3  12   6       12.11       12.18      0.92 o 
   4  12   6       16.19       12.85      0.97 o 
   5  12   6       41.22       45.09      1.83 o 
   6  12   6       20.89       16.97      1.37 o 
   7  12   6       24.42       29.48      2.37 o 
   8  12   6        0.48       -1.49      1.49 o 
   9  12   6        2.36        2.75      1.44 o 
 -13  13   6        1.15       -0.75      1.20 o 
 -12  13   6       19.52       18.92      1.60 o 
 -11  13   6       43.93       43.77      2.15 o 
 -10  13   6        0.01       -0.93      0.99 o 
  -9  13   6        1.65        0.66      0.99 o 
  -8  13   6      152.28      154.72      2.95 o 
  -7  13   6      286.37      294.01      4.29 o 
  -6  13   6      105.04      105.00      2.17 o 
  -5  13   6       83.94       73.04      1.80 o 
  -4  13   6      296.34      293.66      4.04 o 
  -3  13   6       22.80       24.98      1.20 o 
  -2  13   6        3.24        1.51      0.72 o 
  -1  13   6      252.50      256.07      3.88 o 
   0  13   6       19.94       16.84      1.10 o 
   1  13   6        4.91        4.40      0.90 o 
   2  13   6       48.21       44.62      2.03 o 
   3  13   6        1.78        1.17      0.86 o 
   4  13   6        3.80        2.54      0.96 o 
   5  13   6        4.67        6.20      1.04 o 
   6  13   6        3.77        5.47      1.03 o 
   7  13   6       36.45       36.81      1.90 o 
   8  13   6        3.71        5.21      1.34 o 
   9  13   6        6.84        6.03      1.52 o 
 -13  14   6        0.35       -1.20      1.20 o 
 -12  14   6        1.61        2.54      1.47 o 
 -11  14   6        1.89        5.32      1.43 o 
 -10  14   6       24.12       23.80      1.64 o 
  -9  14   6        4.35        4.44      1.11 o 
  -8  14   6       14.38       12.04      1.20 o 
  -7  14   6       37.29       33.81      1.52 o 
  -6  14   6      112.62      122.05      2.37 o 
  -5  14   6       42.09       43.41      1.47 o 
  -4  14   6       86.46       83.05      1.98 o 
  -3  14   6      134.38      136.77      2.62 o 
  -2  14   6        7.08        7.07      1.00 o 
  -1  14   6      142.08      137.03      2.81 o 
   0  14   6       26.34       23.67      1.25 o 
   1  14   6       36.33       29.84      1.36 o 
   2  14   6       37.99       35.75      1.49 o 
   3  14   6        7.65        9.25      1.10 o 
   4  14   6       60.53       69.42      2.11 o 
   5  14   6        4.69        3.43      1.12 o 
   6  14   6       18.43       23.57      1.67 o 
   7  14   6        5.29        7.02      1.57 o 
   8  14   6        4.10        2.31      1.56 o 
 -12  15   6       29.24       32.43      2.11 o 
 -11  15   6        0.04       -0.17      1.39 o 
 -10  15   6        1.79        1.36      1.33 o 
  -9  15   6        0.36        0.01      1.05 o 
  -8  15   6        2.00        1.55      1.05 o 
  -7  15   6       14.30       15.12      1.25 o 
  -6  15   6      227.96      236.80      4.36 o 
  -5  15   6       29.99       30.52      1.39 o 
  -4  15   6        6.24        1.95      0.92 o 
  -3  15   6      122.28      114.91      2.37 o 
  -2  15   6       33.77       30.44      1.61 o 
  -1  15   6        2.87        3.03      1.05 o 
   0  15   6       15.78       15.61      1.15 o 
   1  15   6        2.78        1.73      0.88 o 
   2  15   6       15.85       13.38      1.16 o 
   3  15   6       14.91       16.45      1.24 o 
   4  15   6        7.93        6.82      1.12 o 
   5  15   6        0.08       -0.20      1.11 o 
   6  15   6       45.67       51.36      2.54 o 
   7  15   6        6.62        5.60      1.72 o 
   8  15   6        0.45       -1.38      1.41 o 
 -12  16   6       10.32        7.82      1.66 o 
 -11  16   6        8.67       12.36      1.77 o 
 -10  16   6        1.76        0.24      1.37 o 
  -9  16   6       42.48       43.99      2.22 o 
  -8  16   6       45.21       47.02      1.90 o 
  -7  16   6       28.81       29.66      1.55 o 
  -6  16   6        0.14       -0.89      0.89 o 
  -5  16   6       60.64       58.88      2.31 o 
  -4  16   6       13.57       10.97      1.10 o 
  -3  16   6        8.33        6.23      1.14 o 
  -2  16   6       33.56       31.92      2.41 o 
  -1  16   6        5.24        5.55      0.97 o 
   0  16   6       15.17       12.36      1.22 o 
   1  16   6        4.02        5.88      0.95 o 
   2  16   6       29.82       30.58      1.82 o 
   3  16   6        3.46        3.83      1.11 o 
   4  16   6       26.19       32.68      1.68 o 
   5  16   6       16.61       17.18      1.55 o 
   6  16   6        0.78       -0.17      1.28 o 
   7  16   6       12.56       12.70      1.77 o 
 -11  17   6       29.15       34.81      2.25 o 
 -10  17   6        5.89        4.23      1.45 o 
  -9  17   6        2.54        4.26      1.48 o 
  -8  17   6        1.96        0.75      1.28 o 
  -7  17   6        0.89       -0.52      1.09 o 
  -6  17   6       36.48       40.53      1.61 o 
  -5  17   6        0.38       -0.26      0.90 o 
  -4  17   6        6.60        3.52      0.96 o 
  -3  17   6        1.35       -0.98      0.98 o 
  -2  17   6       66.49       77.69      2.55 o 
  -1  17   6        4.85        5.77      1.08 o 
   0  17   6        2.33       -0.38      1.14 o 
   1  17   6       10.84        9.18      1.18 o 
   2  17   6       39.83       42.73      1.68 o 
   3  17   6       21.38       27.18      1.42 o 
   4  17   6        6.06       10.41      1.29 o 
   5  17   6        0.68        1.99      1.36 o 
   6  17   6        4.93        4.90      1.83 o 
 -10  18   6        3.50        5.13      2.42 o 
  -9  18   6        0.14       -1.69      1.69 o 
  -8  18   6        0.67       -1.33      1.33 o 
  -7  18   6        0.00        1.36      1.34 o 
  -6  18   6      109.06      120.22      2.73 o 
  -5  18   6        0.67        0.80      1.00 o 
  -4  18   6       18.74       13.48      1.31 o 
  -3  18   6        6.21        1.95      1.17 o 
  -2  18   6        0.08       -0.94      0.94 o 
  -1  18   6        0.58        0.90      1.04 o 
   0  18   6        1.46        1.25      1.00 o 
   1  18   6        0.38       -0.56      1.04 o 
   2  18   6       18.26       26.31      1.61 o 
   3  18   6       11.09       13.22      1.39 o 
   4  18   6        3.02        3.03      1.19 o 
   5  18   6        0.17        2.69      1.84 o 
   6  18   6        1.41        5.08      1.39 o 
  -9  19   6        0.35       -1.44      1.44 o 
  -8  19   6        3.89        2.97      1.52 o 
  -7  19   6        2.86        0.97      1.38 o 
  -6  19   6        6.19        4.78      1.22 o 
  -5  19   6       17.70       21.09      1.72 o 
  -4  19   6        7.33       12.73      1.47 o 
  -3  19   6       22.58       25.75      1.45 o 
  -2  19   6        3.31        3.09      1.12 o 
  -1  19   6       81.88       91.55      2.62 o 
   0  19   6        3.63        0.89      1.15 o 
   1  19   6        0.23       -0.49      1.12 o 
   2  19   6       37.23       42.85      2.04 o 
   3  19   6        6.99       10.47      1.55 o 
   4  19   6        0.05        1.30      1.55 o 
   5  19   6        1.44        1.83      1.88 o 
  -8  20   6        0.32       -0.97      1.41 o 
  -7  20   6       15.27       12.50      1.78 o 
  -6  20   6        4.08        3.76      1.33 o 
  -5  20   6        0.33       -1.19      1.28 o 
  -4  20   6       10.76        9.66      1.55 o 
  -3  20   6        0.59       -1.46      1.46 o 
  -2  20   6        1.03       -0.78      1.29 o 
  -1  20   6       32.25       34.54      3.27 o 
   0  20   6        2.09        1.04      1.23 o 
   1  20   6        6.34        8.82      1.47 o 
   2  20   6        4.67        6.70      1.44 o 
   3  20   6        1.82        2.02      1.33 o 
   4  20   6       16.16       19.00      1.82 o 
  -7  21   6        0.09       -1.51      1.51 o 
  -6  21   6        9.97       12.63      1.91 o 
  -5  21   6        0.23       -0.21      1.39 o 
  -4  21   6        4.44        5.79      1.54 o 
  -3  21   6        2.54        0.46      1.72 o 
  -2  21   6        0.69        2.85      1.30 o 
  -1  21   6        0.50        1.30      1.32 o 
   0  21   6        3.50        2.31      1.36 o 
   1  21   6        6.39        6.23      1.34 o 
   2  21   6        7.63        6.75      1.45 o 
   3  21   6        2.01        1.26      1.97 o 
  -5  22   6        6.95        8.00      1.70 o 
  -4  22   6       60.67       70.52      3.08 o 
  -3  22   6        1.89        4.73      1.60 o 
  -2  22   6        2.34        2.59      1.32 o 
  -1  22   6        0.00       -0.51      1.69 o 
   0  22   6        0.42       -1.19      1.36 o 
   1  22   6        4.65        3.57      1.34 o 
 -15   1   7       33.38       44.60      4.31 o 
 -14   1   7       86.06       88.93      3.16 o 
 -13   1   7        0.12       -0.93      0.93 o 
 -12   1   7        5.25        1.33      0.90 o 
 -11   1   7       28.84       24.68      1.26 o 
 -10   1   7       17.18       22.36      1.01 o 
  -9   1   7      129.14      119.10      1.80 o 
  -8   1   7       51.27       41.39      1.08 o 
  -7   1   7      103.73      105.84      1.62 o 
  -6   1   7       48.13       44.09      1.17 o 
  -5   1   7      259.72      240.17      3.31 o 
  -4   1   7      442.28      431.84      5.59 o 
  -3   1   7      201.91      192.84      3.62 o 
  -2   1   7       88.61       96.81      1.68 o 
  -1   1   7      896.75      891.30      9.51 o 
   0   1   7       18.96       15.71      0.77 o 
   1   1   7        1.21       -0.56      0.56 o 
   2   1   7      165.55      166.88      3.45 o 
   3   1   7      106.45      109.48      5.80 o 
   4   1   7       82.52       76.44      3.62 o 
   5   1   7        3.04        1.71      2.05 o 
   6   1   7       23.05       24.58      2.65 o 
   7   1   7        2.58       -1.19      1.93 o 
   8   1   7        4.41        1.71      2.41 o 
   9   1   7       44.64       50.68      4.26 o 
  10   1   7       22.33       25.78      3.38 o 
 -15   2   7        3.19        9.38      2.20 o 
 -14   2   7       93.82      106.80      3.00 o 
 -13   2   7       18.52       18.17      1.23 o 
 -12   2   7       25.78       18.48      1.18 o 
 -11   2   7       44.56       36.30      1.34 o 
 -10   2   7      149.70      141.72      2.27 o 
  -9   2   7       12.08        8.64      0.74 o 
  -8   2   7        6.69       10.81      0.63 o 
  -7   2   7       89.43       78.89      1.32 o 
  -6   2   7      495.92      489.69      5.11 o 
  -5   2   7      258.54      250.56      3.43 o 
  -4   2   7       32.79       33.18      1.25 o 
  -3   2   7      217.04      208.56      3.10 o 
  -2   2   7        6.94        8.56      0.60 o 
  -1   2   7       86.24       82.21      1.47 o 
   0   2   7        0.05       -0.04      0.52 o 
   1   2   7      502.92      475.23      5.34 o 
   2   2   7       34.35       30.62      1.24 o 
   3   2   7        6.82        5.40      2.56 o 
   4   2   7       74.78       66.24      3.38 o 
   5   2   7       29.61       27.31      2.65 o 
   6   2   7       20.21       23.20      2.65 o 
   7   2   7       11.61       16.99      3.07 o 
   8   2   7        0.00       -1.02      2.17 o 
   9   2   7        0.99        3.51      2.52 o 
  10   2   7        0.34        1.54      3.41 o 
 -15   3   7        2.82        6.59      1.66 o 
 -14   3   7        1.14        1.43      1.26 o 
 -13   3   7        5.59        8.94      1.10 o 
 -12   3   7       18.08       20.51      1.18 o 
 -11   3   7       91.72       89.44      1.97 o 
 -10   3   7        3.31        3.05      0.67 o 
  -9   3   7      260.62      221.58      3.25 o 
  -8   3   7       22.43       16.47      0.68 o 
  -7   3   7       18.33       15.74      0.66 o 
  -6   3   7        5.77        4.44      0.48 o 
  -5   3   7       12.27        8.79      0.70 o 
  -4   3   7        3.84        1.05      0.67 o 
  -3   3   7      603.47      626.21      7.56 o 
  -2   3   7      217.89      214.64      3.38 o 
  -1   3   7        3.52        2.21      0.44 o 
   0   3   7      168.81      181.48      2.29 o 
   1   3   7      358.85      352.25      3.79 o 
   2   3   7       39.90       40.91      1.62 o 
   3   3   7       48.21       43.68      1.84 o 
   4   3   7        2.94        2.73      1.69 o 
   5   3   7       46.07       39.68      3.01 o 
   6   3   7        3.23        2.71      2.04 o 
   7   3   7        0.11       -1.93      1.93 o 
   8   3   7        0.80        0.51      2.17 o 
   9   3   7        9.55       12.57      2.65 o 
  10   3   7        8.97        1.85      4.09 o 
 -15   4   7        3.99       -0.31      1.52 o 
 -14   4   7       18.67       17.66      1.64 o 
 -13   4   7        2.40        2.47      1.06 o 
 -12   4   7        0.13       -0.06      0.78 o 
 -11   4   7       75.35       78.48      2.20 o 
 -10   4   7        2.81        1.69      0.68 o 
  -9   4   7      254.54      260.79      3.07 o 
  -8   4   7      123.64      105.45      1.60 o 
  -7   4   7       25.94       27.14      0.90 o 
  -6   4   7      225.09      223.01      2.69 o 
  -5   4   7       54.27       61.07      1.25 o 
  -4   4   7     1617.96     1627.73     16.98 o 
  -3   4   7      914.17      919.27     11.71 o 
  -2   4   7       41.13       43.66      1.30 o 
  -1   4   7       81.17       79.86      1.50 o 
   0   4   7       27.82       28.68      0.84 o 
   1   4   7      529.48      515.12      5.04 o 
   2   4   7      153.57      144.83      2.67 o 
   3   4   7        2.69        0.27      0.81 o 
   4   4   7       52.64       54.98      4.09 o 
   5   4   7      100.46      104.91      4.34 o 
   6   4   7       22.99       19.61      2.56 o 
   7   4   7       53.84       53.05      5.46 o 
   8   4   7        7.98        9.51      2.52 o 
   9   4   7        5.56        6.30      2.52 o 
  10   4   7        2.44       -0.85      2.41 o 
 -15   5   7       25.39       36.82      2.68 o 
 -14   5   7       17.57       23.13      1.96 o 
 -13   5   7        9.29        8.45      1.20 o 
 -12   5   7       15.46       17.62      1.18 o 
 -11   5   7        0.22       -0.17      0.71 o 
 -10   5   7       19.92       16.80      0.90 o 
  -9   5   7      174.83      175.61      2.36 o 
  -8   5   7       54.02       55.45      1.30 o 
  -7   5   7      390.43      361.10      3.97 o 
  -6   5   7       58.86       61.77      1.24 o 
  -5   5   7      172.16      162.12      2.08 o 
  -4   5   7      325.47      321.31      3.48 o 
  -3   5   7      397.49      389.46      5.45 o 
  -2   5   7      672.33      682.86      9.20 o 
  -1   5   7        2.66        1.92      0.54 o 
   0   5   7       74.91       75.27      1.59 o 
   1   5   7      149.87      142.93      1.96 o 
   2   5   7        3.21       -0.55      0.64 o 
   3   5   7       59.77       51.77      1.76 o 
   4   5   7       47.11       41.53      2.89 o 
   5   5   7        0.05       -0.85      2.22 o 
   6   5   7        0.72        2.22      3.24 o 
   7   5   7        6.95        5.80      2.17 o 
   8   5   7        0.25        0.51      2.22 o 
   9   5   7       22.70       19.28      3.01 o 
  10   5   7       11.01       12.92      3.01 o 
 -15   6   7        0.05       -1.71      1.71 o 
 -14   6   7        4.69        1.12      1.41 o 
 -13   6   7        7.43        7.72      1.49 o 
 -12   6   7        6.82        2.37      0.98 o 
 -11   6   7        5.91        5.81      0.84 o 
 -10   6   7       37.20       44.45      1.30 o 
  -9   6   7        1.35        1.73      0.63 o 
  -8   6   7        7.65        5.60      0.65 o 
  -7   6   7       22.79       21.17      0.93 o 
  -6   6   7      140.62      141.02      1.83 o 
  -5   6   7        1.68        2.19      0.47 o 
  -4   6   7       76.40       73.80      1.28 o 
  -3   6   7      187.72      178.14      2.42 o 
  -2   6   7      150.56      147.81      2.05 o 
  -1   6   7       17.00       18.47      0.77 o 
   0   6   7       26.02       24.50      0.85 o 
   1   6   7       38.25       34.85      1.06 o 
   2   6   7        0.09       -0.63      0.63 o 
   3   6   7       56.22       47.10      1.96 o 
   4   6   7       68.76       69.23      4.43 o 
   5   6   7        9.38       10.96      2.17 o 
   6   6   7        6.56        4.35      2.04 o 
   7   6   7        8.20        6.16      2.28 o 
   8   6   7       19.80       28.09      5.63 o 
   9   6   7        4.79        6.31      2.65 o 
 -14   7   7        4.84        0.08      1.72 o 
 -13   7   7       45.93       47.08      2.35 o 
 -12   7   7       60.24       62.09      1.91 o 
 -11   7   7       19.89       24.31      1.22 o 
 -10   7   7        1.15       -0.08      0.95 o 
  -9   7   7      103.96       98.90      2.40 o 
  -8   7   7        5.04        4.35      0.65 o 
  -7   7   7       20.04       18.06      0.74 o 
  -6   7   7        8.17        7.67      0.53 o 
  -5   7   7      226.64      215.69      2.54 o 
  -4   7   7      245.08      248.42      2.83 o 
  -3   7   7       95.10      104.61      1.57 o 
  -2   7   7      830.70      793.42      8.46 o 
  -1   7   7       22.28       18.03      0.65 o 
   0   7   7      348.05      338.65      4.61 o 
   1   7   7       56.36       59.02      1.60 o 
   2   7   7       64.04       44.75      1.85 o 
   3   7   7       95.22       95.24      3.59 o 
   4   7   7       46.55       39.98      5.97 o 
   5   7   7       44.66       34.96      2.89 o 
   6   7   7       15.88       10.28      2.17 o 
   7   7   7        1.78       -0.34      2.73 o 
   8   7   7        3.14        1.72      2.90 o 
   9   7   7       15.30       18.29      3.01 o 
 -14   8   7        0.31       -1.52      1.52 o 
 -13   8   7        1.01       -1.49      1.49 o 
 -12   8   7        1.26        2.59      1.07 o 
 -11   8   7        0.04       -0.78      0.78 o 
 -10   8   7        1.00       -0.70      0.70 o 
  -9   8   7        0.06       -0.65      0.65 o 
  -8   8   7       87.08       78.11      1.74 o 
  -7   8   7       28.57       34.34      1.07 o 
  -6   8   7        0.12       -0.39      0.48 o 
  -5   8   7        0.88        0.90      0.46 o 
  -4   8   7      315.30      319.30      3.47 o 
  -3   8   7      247.98      258.44      3.01 o 
  -2   8   7       38.82       41.35      1.36 o 
  -1   8   7       18.19       16.18      1.45 o 
   0   8   7       32.61       24.17      1.43 o 
   1   8   7       48.96       43.79      1.56 o 
   2   8   7        0.20       -0.69      0.69 o 
   3   8   7       16.69       14.13      1.18 o 
   4   8   7       70.69       62.44      2.94 o 
   5   8   7        9.25        6.31      2.17 o 
   6   8   7        4.43        5.12      3.07 o 
   7   8   7        1.99        3.24      2.17 o 
   8   8   7        2.77        4.71      1.65 o 
   9   8   7       10.92       14.36      2.21 o 
 -14   9   7        0.12       -1.58      1.58 o 
 -13   9   7        0.00       -2.12      2.12 o 
 -12   9   7       15.67       12.83      1.44 o 
 -11   9   7        0.64       -0.87      0.87 o 
 -10   9   7        9.23        7.25      1.01 o 
  -9   9   7        0.01       -0.81      0.81 o 
  -8   9   7        1.46       -0.83      0.83 o 
  -7   9   7       41.86       40.51      1.44 o 
  -6   9   7       40.63       41.48      1.41 o 
  -5   9   7       18.52       24.27      1.04 o 
  -4   9   7        0.09       -0.27      0.53 o 
  -3   9   7      355.53      365.42      4.41 o 
  -2   9   7        9.81       10.09      0.73 o 
  -1   9   7       71.69       54.35      1.56 o 
   0   9   7      137.95      137.87      2.93 o 
   1   9   7        4.59        3.09      0.86 o 
   2   9   7       11.22       10.07      0.99 o 
   3   9   7       73.82       71.80      2.09 o 
   4   9   7        0.58        0.28      1.20 o 
   5   9   7        0.38       -0.50      1.80 o 
   6   9   7       28.43       24.39      2.65 o 
   7   9   7        4.17        5.12      2.17 o 
   8   9   7        1.61       -0.44      1.65 o 
   9   9   7        5.51        8.93      2.09 o 
 -14  10   7        0.84       -1.66      1.66 o 
 -13  10   7        6.89        4.93      1.74 o 
 -12  10   7        3.48        2.57      1.34 o 
 -11  10   7        2.46        1.37      1.01 o 
 -10  10   7       12.88       12.53      1.15 o 
  -9  10   7        8.21        6.17      0.98 o 
  -8  10   7        2.78        3.58      1.02 o 
  -7  10   7       42.57       43.55      1.55 o 
  -6  10   7      181.97      182.34      2.99 o 
  -5  10   7        0.14       -0.79      0.79 o 
  -4  10   7       50.21       55.06      1.30 o 
  -3  10   7      220.39      237.19      3.22 o 
  -2  10   7       99.54      106.09      2.12 o 
  -1  10   7        0.72       -0.76      0.76 o 
   0  10   7        0.95        2.33      1.06 o 
   1  10   7       91.06      100.81      2.39 o 
   2  10   7       97.04       82.65      2.23 o 
   3  10   7      186.09      173.28      4.05 o 
   4  10   7       67.50       67.60      2.45 o 
   5  10   7       31.92       31.31      3.58 o 
   6  10   7        1.02       -2.22      2.22 o 
   7  10   7       19.37       23.24      3.23 o 
   8  10   7        8.02       11.87      3.28 o 
 -13  11   7        4.62        2.92      1.47 o 
 -12  11   7        2.69        0.02      1.31 o 
 -11  11   7        1.80        1.63      1.26 o 
 -10  11   7       10.21       10.20      1.15 o 
  -9  11   7        7.67        6.81      1.33 o 
  -8  11   7       14.71       16.00      1.19 o 
  -7  11   7       80.06       86.52      2.11 o 
  -6  11   7       21.62       19.02      1.18 o 
  -5  11   7       15.34       16.36      1.00 o 
  -4  11   7        2.70        2.11      0.72 o 
  -3  11   7        2.83        2.91      0.63 o 
  -2  11   7       27.37       29.97      1.24 o 
  -1  11   7       33.22       30.65      1.27 o 
   0  11   7      192.75      186.81      3.54 o 
   1  11   7      142.13      127.94      2.54 o 
   2  11   7       10.40       10.39      1.16 o 
   3  11   7       35.19       27.42      1.54 o 
   4  11   7        1.41        0.07      1.04 o 
   5  11   7        3.75        2.06      1.77 o 
   6  11   7        1.87        1.95      2.04 o 
   7  11   7       33.77       35.90      2.46 o 
   8  11   7        7.63       10.88      2.06 o 
 -13  12   7        0.08        0.27      1.71 o 
 -12  12   7        2.06        1.59      1.37 o 
 -11  12   7       31.29       30.98      1.92 o 
 -10  12   7       56.46       69.41      2.64 o 
  -9  12   7        0.66       -0.90      0.90 o 
  -8  12   7      191.30      201.29      3.68 o 
  -7  12   7        0.88       -0.18      0.94 o 
  -6  12   7        0.18       -0.36      1.24 o 
  -5  12   7      303.00      317.84      4.37 o 
  -4  12   7        0.19       -0.66      0.70 o 
  -3  12   7       19.13       15.76      1.20 o 
  -2  12   7        8.74        9.16      0.91 o 
  -1  12   7        1.57       -0.16      0.72 o 
   0  12   7        1.83        2.00      0.88 o 
   1  12   7        1.30       -0.81      0.81 o 
   2  12   7        6.54        7.65      1.05 o 
   3  12   7       28.59       26.05      1.45 o 
   4  12   7       28.86       29.20      1.86 o 
   5  12   7       25.37       31.32      2.42 o 
   6  12   7       55.48       63.08      3.27 o 
   7  12   7        1.67        1.96      1.83 o 
   8  12   7        0.29       -2.04      2.04 o 
 -13  13   7        0.01        1.08      1.51 o 
 -12  13   7        0.62       -1.37      1.37 o 
 -11  13   7        0.07        0.79      1.36 o 
 -10  13   7        6.31        8.04      1.41 o 
  -9  13   7       36.00       35.92      1.64 o 
  -8  13   7        5.15        4.73      1.14 o 
  -7  13   7       73.24       69.87      2.64 o 
  -6  13   7       68.91       71.02      2.08 o 
  -5  13   7      689.46      719.29      8.45 o 
  -4  13   7       17.32       18.89      1.22 o 
  -3  13   7       27.77       22.84      1.77 o 
  -2  13   7       12.11       17.04      1.29 o 
  -1  13   7        1.30        1.97      0.85 o 
   0  13   7       25.69       29.12      1.44 o 
   1  13   7       49.77       52.60      1.83 o 
   2  13   7        2.87        0.37      0.92 o 
   3  13   7       47.16       52.15      1.90 o 
   4  13   7       19.25       22.13      1.55 o 
   5  13   7        1.62       -0.09      1.40 o 
   6  13   7        0.78        0.88      1.43 o 
   7  13   7        0.01       -1.35      1.35 o 
 -12  14   7       16.65       16.08      2.04 o 
 -11  14   7        2.80        2.66      1.44 o 
 -10  14   7       13.62       12.91      1.59 o 
  -9  14   7        0.38       -1.20      1.20 o 
  -8  14   7       19.47       18.61      1.37 o 
  -7  14   7       35.64       42.93      2.11 o 
  -6  14   7       48.17       45.18      1.77 o 
  -5  14   7       27.17       26.43      1.36 o 
  -4  14   7        5.88        2.24      1.14 o 
  -3  14   7       10.96       10.54      1.28 o 
  -2  14   7        9.54        8.93      1.20 o 
  -1  14   7       21.89       20.01      1.42 o 
   0  14   7       16.76       13.83      1.14 o 
   1  14   7        0.90       -0.52      0.90 o 
   2  14   7       32.42       36.58      1.62 o 
   3  14   7        1.50        2.09      1.04 o 
   4  14   7        2.75        6.85      1.40 o 
   5  14   7        0.71        0.86      1.43 o 
   6  14   7        7.08        8.17      1.69 o 
   7  14   7        0.38        0.21      1.47 o 
 -11  15   7       30.93       33.56      2.15 o 
 -10  15   7        1.46        1.59      1.40 o 
  -9  15   7        1.89        2.17      1.30 o 
  -8  15   7       27.63       24.56      1.76 o 
  -7  15   7       14.06       13.24      1.26 o 
  -6  15   7       59.63       51.88      1.88 o 
  -5  15   7        6.66        8.55      1.17 o 
  -4  15   7      110.03      125.37      2.87 o 
  -3  15   7       19.40       12.25      1.23 o 
  -2  15   7      156.51      159.48      3.45 o 
  -1  15   7        0.07       -1.09      1.09 o 
   0  15   7        5.33        6.11      1.21 o 
   1  15   7       29.75       24.56      1.44 o 
   2  15   7        1.65        2.60      1.07 o 
   3  15   7        8.63       10.71      1.25 o 
   4  15   7        3.09        2.59      1.30 o 
   5  15   7       14.57       15.81      1.82 o 
   6  15   7        1.58        0.97      1.47 o 
 -11  16   7       26.34       30.66      2.76 o 
 -10  16   7        8.35        9.88      1.62 o 
  -9  16   7        0.06       -1.28      1.28 o 
  -8  16   7        7.52        5.51      1.47 o 
  -7  16   7        0.85       -0.31      1.18 o 
  -6  16   7        1.63        1.71      1.05 o 
  -5  16   7       94.33       93.60      2.75 o 
  -4  16   7        0.10       -1.02      1.02 o 
  -3  16   7       29.77       30.58      1.67 o 
  -2  16   7        2.01       -0.37      1.16 o 
  -1  16   7       23.34       22.65      2.13 o 
   0  16   7       10.86        7.86      1.30 o 
   1  16   7        1.26       -1.11      1.11 o 
   2  16   7        5.56        4.95      1.20 o 
   3  16   7        0.64        1.06      1.20 o 
   4  16   7       46.63       64.25      2.95 o 
   5  16   7       20.01       29.02      2.22 o 
   6  16   7        0.84       -0.41      1.49 o 
 -10  17   7        9.81       12.37      1.79 o 
  -9  17   7        0.89        0.18      1.37 o 
  -8  17   7        6.45        5.90      1.44 o 
  -7  17   7       10.29       10.01      1.59 o 
  -6  17   7       73.02       80.55      3.23 o 
  -5  17   7       24.15       25.43      1.92 o 
  -4  17   7        0.01       -0.46      1.59 o 
  -3  17   7       43.59       43.82      1.96 o 
  -2  17   7        2.96        1.89      1.23 o 
  -1  17   7       28.26       22.89      1.94 o 
   0  17   7        0.04       -0.51      1.21 o 
   1  17   7       15.63       14.16      1.57 o 
   2  17   7       15.03       15.26      1.64 o 
   3  17   7        0.01        0.53      1.34 o 
   4  17   7       15.01       19.71      1.66 o 
   5  17   7       20.29       27.69      2.08 o 
  -9  18   7        8.26        6.77      1.56 o 
  -8  18   7        4.96        2.35      1.49 o 
  -7  18   7       31.31       40.57      2.39 o 
  -6  18   7        8.45        4.77      2.07 o 
  -5  18   7        2.22        1.24      1.52 o 
  -4  18   7        8.81        5.79      1.90 o 
  -3  18   7        1.09        0.34      1.59 o 
  -2  18   7       10.29        9.75      1.43 o 
  -1  18   7        4.69        4.51      1.46 o 
   0  18   7       72.68       84.32      2.90 o 
   1  18   7        0.73       -1.21      1.21 o 
   2  18   7        0.07       -0.50      1.36 o 
   3  18   7       11.68       18.67      1.99 o 
   4  18   7        4.80        3.96      1.61 o 
  -8  19   7        1.72       -0.36      1.43 o 
  -7  19   7        1.00        0.37      1.66 o 
  -6  19   7        0.27        0.17      1.66 o 
  -5  19   7       55.71       55.92      2.85 o 
  -4  19   7       17.60       16.81      2.00 o 
  -3  19   7        0.40        0.06      1.75 o 
  -2  19   7        0.09       -0.82      1.47 o 
  -1  19   7        2.54        0.90      1.45 o 
   0  19   7       19.66       24.31      2.41 o 
   1  19   7        2.39        2.49      2.26 o 
   2  19   7        0.03        0.42      1.51 o 
   3  19   7        1.82        0.48      1.61 o 
  -7  20   7        0.80       -0.54      1.73 o 
  -6  20   7        2.70        1.06      1.69 o 
  -5  20   7        6.36        5.41      1.85 o 
  -4  20   7        0.25       -1.87      1.87 o 
  -3  20   7        2.93        0.05      1.90 o 
  -2  20   7        0.18       -1.28      1.83 o 
  -1  20   7        0.00       -1.11      1.54 o 
   0  20   7       15.44       13.33      1.86 o 
   1  20   7        0.25       -0.68      1.77 o 
   2  20   7        0.00       -0.12      1.59 o 
  -5  21   7        0.35       -0.92      2.22 o 
  -4  21   7        3.31        4.90      1.91 o 
  -3  21   7       30.32       32.87      3.41 o 
  -2  21   7        0.60       -2.30      2.30 o 
  -1  21   7        5.86        4.04      2.23 o 
   0  21   7        0.04       -2.41      2.41 o 
 -15   0   8       35.70       37.65      3.08 o 
 -14   0   8       45.27       65.42      9.04 o 
 -13   0   8       60.14       76.65      4.45 o 
 -12   0   8        0.88        0.60      1.27 o 
 -11   0   8        0.02       -0.66      1.10 o 
 -10   0   8       47.02       48.91      2.22 o 
  -9   0   8        1.53       -0.81      0.81 o 
  -8   0   8       40.52       43.23      1.63 o 
  -7   0   8      261.20      224.04      4.71 o 
  -6   0   8        8.85        3.93      0.97 o 
  -5   0   8       32.26       33.25      1.92 o 
  -4   0   8      274.41      274.27      5.70 o 
  -3   0   8     1063.32     1053.64     15.18 o 
  -2   0   8     1174.25     1221.53     26.74 o 
  -1   0   8        1.28        2.50      1.10 o 
   0   0   8     1191.79     1192.75     19.22 o 
   1   0   8       20.86       21.49      3.41 o 
   2   0   8      188.86      184.51      8.19 o 
   3   0   8        2.71        3.75      2.39 o 
   4   0   8        9.46       12.96      3.41 o 
   5   0   8       90.28      101.31      6.48 o 
   6   0   8       21.63       25.58      4.43 o 
   7   0   8       16.31       20.47      4.09 o 
   8   0   8       12.63       12.96      4.09 o 
   9   0   8        4.81       -2.73      3.41 o 
 -15   1   8       68.33       80.85      4.37 o 
 -14   1   8        4.83       17.44      1.93 o 
 -13   1   8       17.74       19.43      1.44 o 
 -12   1   8       48.48       49.33      1.71 o 
 -11   1   8       10.12       10.60      1.08 o 
 -10   1   8        0.02        0.17      0.77 o 
  -9   1   8        1.40       -0.33      0.62 o 
  -8   1   8      121.88      108.88      1.68 o 
  -7   1   8       98.42       97.03      1.55 o 
  -6   1   8       74.78       62.98      1.32 o 
  -5   1   8        3.61        2.93      0.71 o 
  -4   1   8       98.64       98.35      1.98 o 
  -3   1   8        0.82        0.49      0.86 o 
  -2   1   8      915.31      939.02     11.04 o 
  -1   1   8      534.47      538.89      6.67 o 
   0   1   8        3.56        1.86      1.12 o 
   1   1   8       32.03       30.56      1.90 o 
   2   1   8       14.68        9.30      2.05 o 
   3   1   8       10.84       10.45      2.17 o 
   4   1   8        0.58       -1.80      1.80 o 
   5   1   8       14.23       12.45      2.41 o 
   6   1   8        3.47        5.67      2.39 o 
   7   1   8        0.29       -2.17      2.17 o 
   8   1   8        3.12       -0.47      2.52 o 
   9   1   8        0.07       -0.51      3.92 o 
 -15   2   8        0.50        5.46      1.62 o 
 -14   2   8        2.20        7.34      1.67 o 
 -13   2   8       19.96       17.03      1.42 o 
 -12   2   8        5.06        5.14      0.95 o 
 -11   2   8       55.27       54.62      1.69 o 
 -10   2   8        1.75        2.76      0.78 o 
  -9   2   8       19.85       18.22      0.91 o 
  -8   2   8        9.00        9.67      0.68 o 
  -7   2   8        6.36        6.87      0.61 o 
  -6   2   8        1.07       -0.13      0.54 o 
  -5   2   8      189.88      181.26      2.79 o 
  -4   2   8       35.63       31.41      1.17 o 
  -3   2   8        5.97        3.41      0.78 o 
  -2   2   8      127.88      126.17      2.14 o 
  -1   2   8      144.51      133.73      2.15 o 
   0   2   8      104.53      107.92      1.96 o 
   1   2   8       50.01       44.55      1.69 o 
   2   2   8        2.98        1.36      1.69 o 
   3   2   8        0.06       -2.82      6.48 o 
   4   2   8       66.45       75.46      3.86 o 
   5   2   8       50.45       47.11      3.38 o 
   6   2   8        0.40       -2.04      2.04 o 
   7   2   8        0.07        0.04      2.56 o 
   8   2   8        0.35       -1.27      2.52 o 
   9   2   8        4.36        5.37      2.86 o 
 -14   3   8       19.99       29.15      1.91 o 
 -13   3   8        9.39        9.92      1.32 o 
 -12   3   8       11.70        9.81      1.04 o 
 -11   3   8       11.81       13.13      1.13 o 
 -10   3   8       26.71       29.17      1.12 o 
  -9   3   8       24.44       21.44      0.97 o 
  -8   3   8       21.71       29.29      0.94 o 
  -7   3   8       26.75       22.95      0.95 o 
  -6   3   8       35.37       23.74      0.95 o 
  -5   3   8       19.29       22.86      0.95 o 
  -4   3   8      320.55      303.50      3.99 o 
  -3   3   8        4.30        2.93      0.73 o 
  -2   3   8        8.20        5.69      1.14 o 
  -1   3   8       91.37       87.63      1.69 o 
   0   3   8       64.63       67.55      1.68 o 
   1   3   8      138.43      125.68      2.84 o 
   2   3   8       30.54       20.13      2.41 o 
   3   3   8       62.12       53.40      3.38 o 
   4   3   8       48.95       44.07      5.97 o 
   5   3   8        9.28       11.13      6.82 o 
   6   3   8        0.97        0.00      2.04 o 
   7   3   8        8.28        4.26      3.24 o 
   8   3   8        9.32       11.17      3.92 o 
 -14   4   8        4.71        8.43      1.73 o 
 -13   4   8        6.05        7.13      1.53 o 
 -12   4   8       10.84       10.46      1.08 o 
 -11   4   8        8.31       10.55      1.00 o 
 -10   4   8       19.98       17.93      0.97 o 
  -9   4   8        8.63        5.95      0.74 o 
  -8   4   8       31.46       20.92      0.94 o 
  -7   4   8      125.81      104.01      1.82 o 
  -6   4   8      193.29      199.85      2.67 o 
  -5   4   8       24.91       21.74      0.89 o 
  -4   4   8       25.95       25.53      1.06 o 
  -3   4   8      216.67      203.78      3.10 o 
  -2   4   8       81.53       78.05      2.53 o 
  -1   4   8        6.19        5.93      0.67 o 
   0   4   8      158.46      158.42      2.94 o 
   1   4   8       73.93       70.91      2.38 o 
   2   4   8      149.00      155.58      5.29 o 
   3   4   8        0.34       -0.51      1.69 o 
   4   4   8       76.26       70.49      3.86 o 
   5   4   8       18.23       17.89      2.52 o 
   6   4   8        0.85       -1.02      2.17 o 
   7   4   8        0.57       -2.22      2.22 o 
   8   4   8        0.04       -2.50      2.52 o 
 -14   5   8        0.19       -1.69      1.69 o 
 -13   5   8       51.30       52.39      2.60 o 
 -12   5   8        5.65        5.18      1.22 o 
 -11   5   8        7.47        6.29      0.99 o 
 -10   5   8        2.06        3.43      0.79 o 
  -9   5   8        0.36       -0.64      0.64 o 
  -8   5   8      157.05      150.38      2.40 o 
  -7   5   8       13.04       13.94      0.85 o 
  -6   5   8        1.45        0.48      0.58 o 
  -5   5   8       95.14      100.25      1.77 o 
  -4   5   8       82.20       88.23      1.54 o 
  -3   5   8       16.18       14.85      1.63 o 
  -2   5   8      747.26      798.62      9.46 o 
  -1   5   8       11.79       10.65      0.98 o 
   0   5   8        0.03       -0.68      0.68 o 
   1   5   8      113.27      112.38      2.72 o 
   2   5   8       10.92        5.29      1.93 o 
   3   5   8       22.55       22.17      2.41 o 
   4   5   8        0.10        0.51      1.93 o 
   5   5   8       54.34       52.57      3.62 o 
   6   5   8        0.12       -1.00      2.04 o 
   7   5   8        1.95       -2.17      2.17 o 
   8   5   8       22.33       26.50      3.25 o 
 -14   6   8        1.84       -1.56      1.56 o 
 -13   6   8       12.62       13.06      2.22 o 
 -12   6   8       20.28       21.76      1.85 o 
 -11   6   8       30.56       27.13      1.45 o 
 -10   6   8       36.74       41.37      1.50 o 
  -9   6   8        0.53       -0.06      0.78 o 
  -8   6   8       85.20       85.15      2.05 o 
  -7   6   8       13.56       10.88      0.86 o 
  -6   6   8        2.92        2.30      0.60 o 
  -5   6   8        7.33        9.18      0.70 o 
  -4   6   8       65.26       65.34      1.38 o 
  -3   6   8        0.00       -0.59      0.59 o 
  -2   6   8       20.68       18.19      1.00 o 
  -1   6   8      266.63      264.57      4.26 o 
   0   6   8        1.87       -0.99      0.99 o 
   1   6   8       56.10       61.45      2.01 o 
   2   6   8       78.60       76.96      3.14 o 
   3   6   8       17.12        9.98      2.17 o 
   4   6   8       14.35       14.71      4.26 o 
   5   6   8       77.12       84.01      4.32 o 
   6   6   8        2.01        4.78      2.17 o 
   7   6   8        0.57        1.42      2.38 o 
   8   6   8        3.33        3.92      2.65 o 
 -14   7   8        0.47       -1.72      1.72 o 
 -13   7   8        0.67        0.44      1.77 o 
 -12   7   8       20.91       20.54      1.99 o 
 -11   7   8        2.44        0.65      0.99 o 
 -10   7   8       14.07       12.67      1.18 o 
  -9   7   8        4.06        4.93      1.10 o 
  -8   7   8       15.18       16.31      1.24 o 
  -7   7   8       40.81       40.40      1.60 o 
  -6   7   8        1.64        0.72      0.70 o 
  -5   7   8        9.91       10.42      0.99 o 
  -4   7   8        0.30       -0.04      0.74 o 
  -3   7   8       35.56       34.54      1.54 o 
  -2   7   8        5.52        4.36      1.18 o 
  -1   7   8        2.89       -0.04      0.83 o 
   0   7   8        0.04       -0.71      1.09 o 
   1   7   8       23.87       22.20      1.29 o 
   2   7   8        6.55        1.53      1.65 o 
   3   7   8        1.88        2.77      1.80 o 
   4   7   8       17.56       11.57      2.28 o 
   5   7   8        9.75       11.61      2.41 o 
   6   7   8        2.48        1.54      2.17 o 
   7   7   8        3.29        2.22      2.41 o 
   8   7   8        8.82        3.75      2.65 o 
 -14   8   8        0.06       -1.57      1.57 o 
 -13   8   8        3.96        3.02      1.69 o 
 -12   8   8       14.79       15.46      1.91 o 
 -11   8   8       31.03       29.77      1.65 o 
 -10   8   8       30.97       33.24      1.68 o 
  -9   8   8       16.21       14.52      1.33 o 
  -8   8   8       81.31       77.51      2.28 o 
  -7   8   8      214.32      219.11      3.76 o 
  -6   8   8        0.83       -0.73      0.73 o 
  -5   8   8       17.52       18.26      1.13 o 
  -4   8   8       53.33       52.51      1.47 o 
  -3   8   8       11.55       10.89      1.04 o 
  -2   8   8        3.19        1.91      1.00 o 
  -1   8   8        0.87       -0.41      1.10 o 
   0   8   8        2.03        3.62      0.85 o 
   1   8   8       34.89       30.46      1.44 o 
   2   8   8       33.42       34.53      1.61 o 
   3   8   8       13.72       17.23      2.38 o 
   4   8   8       26.83       24.60      2.89 o 
   5   8   8       37.72       41.64      4.61 o 
   6   8   8       20.83       26.46      3.25 o 
   7   8   8        0.22       -1.25      3.92 o 
   8   8   8        0.01       -3.43      4.26 o 
 -13   9   8       13.44       15.78      2.04 o 
 -12   9   8        2.17       -0.01      1.25 o 
 -11   9   8        0.00       -0.93      1.13 o 
 -10   9   8        0.86        1.50      1.10 o 
  -9   9   8        0.02       -0.57      0.98 o 
  -8   9   8        0.50        0.49      0.97 o 
  -7   9   8       67.68       75.84      2.81 o 
  -6   9   8       77.79       84.90      2.31 o 
  -5   9   8        1.14        0.89      0.72 o 
  -4   9   8       52.22       50.07      1.81 o 
  -3   9   8        2.94        1.61      1.04 o 
  -2   9   8       10.11       11.33      1.25 o 
  -1   9   8      153.20      174.31      3.79 o 
   0   9   8        2.32        2.53      0.92 o 
   1   9   8        7.11        1.19      0.84 o 
   2   9   8        8.60        7.89      1.03 o 
   3   9   8       18.46       15.70      2.33 o 
   4   9   8        1.73        1.12      2.04 o 
   5   9   8        2.88        4.66      2.90 o 
   6   9   8        2.05        3.39      2.52 o 
   7   9   8        3.80        2.82      2.73 o 
 -13  10   8        7.91        6.87      2.61 o 
 -12  10   8        2.62        2.42      1.77 o 
 -11  10   8        0.45       -1.22      1.36 o 
 -10  10   8        7.22        5.42      1.24 o 
  -9  10   8       24.42       26.24      2.16 o 
  -8  10   8       21.95       21.10      1.41 o 
  -7  10   8       19.48       20.91      1.81 o 
  -6  10   8        1.61        1.71      0.95 o 
  -5  10   8       10.20        9.98      1.01 o 
  -4  10   8       12.85        9.53      1.01 o 
  -3  10   8       17.25       13.95      1.17 o 
  -2  10   8       26.83       27.78      1.66 o 
  -1  10   8        1.83        0.16      1.06 o 
   0  10   8        1.81        0.72      0.99 o 
   1  10   8        4.16        2.98      0.98 o 
   2  10   8       48.14       38.70      1.69 o 
   3  10   8       11.78       10.88      1.65 o 
   4  10   8        4.40        4.45      1.65 o 
   5  10   8        3.52        3.58      2.41 o 
   6  10   8       12.98       18.14      3.92 o 
   7  10   8        5.89        3.97      2.77 o 
 -13  11   8        3.22        3.11      2.12 o 
 -12  11   8       26.94       25.44      2.95 o 
 -11  11   8        2.77        0.76      1.47 o 
 -10  11   8        2.93        6.01      1.51 o 
  -9  11   8       16.02       19.58      1.52 o 
  -8  11   8       37.14       36.14      1.74 o 
  -7  11   8       23.37       26.86      1.58 o 
  -6  11   8        4.61        3.25      1.00 o 
  -5  11   8        8.15        8.34      1.05 o 
  -4  11   8      115.01      137.48      3.17 o 
  -3  11   8        8.70        8.83      1.11 o 
  -2  11   8        3.25        0.55      1.10 o 
  -1  11   8      215.29      215.03      4.42 o 
   0  11   8        3.15        3.87      1.58 o 
   1  11   8        8.21        8.33      1.04 o 
   2  11   8       13.02        9.01      1.22 o 
   3  11   8        0.49       -0.11      1.39 o 
   4  11   8        0.52        0.76      1.50 o 
   5  11   8        3.54        2.75      1.86 o 
   6  11   8       36.06       38.78      2.88 o 
   7  11   8        5.03        4.93      3.92 o 
 -12  12   8       10.46       11.59      2.49 o 
 -11  12   8        0.10       -1.60      1.69 o 
 -10  12   8        7.58       10.24      2.36 o 
  -9  12   8       34.94       38.49      2.41 o 
  -8  12   8       18.71       17.94      1.47 o 
  -7  12   8        1.19        0.30      1.20 o 
  -6  12   8        2.67        3.48      1.00 o 
  -5  12   8      124.43      140.75      4.28 o 
  -4  12   8       59.42       66.60      3.42 o 
  -3  12   8        0.04       -0.18      1.14 o 
  -2  12   8        7.07        4.40      1.11 o 
  -1  12   8       29.44       21.81      1.59 o 
   0  12   8        1.33       -0.98      0.98 o 
   1  12   8       13.23       10.59      1.45 o 
   2  12   8       15.85       22.35      1.70 o 
   3  12   8        2.54        1.72      1.24 o 
   4  12   8       14.02       17.74      2.08 o 
   5  12   8        4.93        5.83      2.18 o 
   6  12   8        0.01       -0.04      1.76 o 
 -12  13   8        3.27        1.38      1.60 o 
 -11  13   8       31.33       29.66      2.43 o 
 -10  13   8       23.68       25.08      2.17 o 
  -9  13   8        1.18        3.32      1.56 o 
  -8  13   8        0.04       -1.29      1.29 o 
  -7  13   8        2.80        2.88      1.21 o 
  -6  13   8        1.11        5.82      1.12 o 
  -5  13   8        5.67        6.89      1.34 o 
  -4  13   8      123.92      126.70      3.87 o 
  -3  13   8       18.62       19.21      1.66 o 
  -2  13   8        4.25        0.49      1.14 o 
  -1  13   8       11.52        8.61      1.63 o 
   0  13   8        0.47        1.59      1.27 o 
   1  13   8       10.02        8.21      1.30 o 
   2  13   8        0.44        0.02      1.02 o 
   3  13   8        1.53        4.16      1.28 o 
   4  13   8        2.45        2.52      1.41 o 
   5  13   8        0.20       -1.43      1.43 o 
   6  13   8        3.85        1.67      1.71 o 
 -11  14   8        9.37        9.06      1.96 o 
 -10  14   8       30.10       32.29      2.40 o 
  -9  14   8       42.19       40.34      2.37 o 
  -8  14   8       18.57       16.94      1.84 o 
  -7  14   8       37.91       36.13      2.01 o 
  -6  14   8      307.36      338.01      5.44 o 
  -5  14   8       32.96       35.65      2.03 o 
  -4  14   8       15.48       13.90      1.82 o 
  -3  14   8        0.03       -1.68      1.68 o 
  -2  14   8        4.01        1.83      1.35 o 
  -1  14   8       30.41       32.44      2.36 o 
   0  14   8       34.62       30.55      2.09 o 
   1  14   8       43.60       54.61      2.26 o 
   2  14   8       23.97       19.82      1.58 o 
   3  14   8        1.09        2.75      1.25 o 
   4  14   8       78.24       98.55      3.42 o 
   5  14   8        4.84        5.10      1.73 o 
 -10  15   8        8.21        9.02      2.31 o 
  -9  15   8        6.14        4.11      1.67 o 
  -8  15   8        8.49        6.43      1.92 o 
  -7  15   8        0.97       -0.46      1.83 o 
  -6  15   8       10.63       13.81      1.67 o 
  -5  15   8       51.62       52.99      2.34 o 
  -4  15   8        0.09       -1.35      1.35 o 
  -3  15   8       10.80        7.52      2.32 o 
  -2  15   8       12.92       12.63      1.68 o 
  -1  15   8       11.85        8.19      1.83 o 
   0  15   8        1.34        0.37      1.38 o 
   1  15   8       22.54       19.08      1.90 o 
   2  15   8       41.31       50.76      2.24 o 
   3  15   8       28.65       36.15      2.76 o 
   4  15   8       20.14       27.48      2.25 o 
 -10  16   8        0.06       -1.59      1.68 o 
  -9  16   8       19.89       18.99      2.03 o 
  -8  16   8        0.74       -0.09      2.41 o 
  -7  16   8       14.30       13.08      2.36 o 
  -6  16   8        3.85        5.98      1.97 o 
  -5  16   8        0.03       -1.28      1.41 o 
  -4  16   8       34.25       29.46      2.16 o 
  -3  16   8        5.92        1.01      1.49 o 
  -2  16   8        0.46       -1.38      1.38 o 
  -1  16   8        4.43        1.37      1.72 o 
   0  16   8       21.34       23.29      2.14 o 
   1  16   8        0.54       -1.40      1.40 o 
   2  16   8        8.91       11.52      1.90 o 
   3  16   8       10.57       14.18      2.94 o 
   4  16   8       33.17       47.49      3.14 o 
  -9  17   8        1.97        2.26      1.89 o 
  -8  17   8        1.14       -0.12      1.90 o 
  -7  17   8        1.62       -1.36      1.81 o 
  -6  17   8       16.02       19.30      2.37 o 
  -5  17   8        2.66       -0.91      1.42 o 
  -4  17   8       86.30       83.65      4.97 o 
  -3  17   8       19.29       18.85      2.63 o 
  -2  17   8        5.36        7.23      1.99 o 
  -1  17   8       33.18       39.59      2.45 o 
   0  17   8        0.05       -1.98      2.15 o 
   1  17   8        0.70       -1.37      1.37 o 
   2  17   8        2.01       -1.83      1.83 o 
   3  17   8        0.37       -1.75      1.75 o 
  -8  18   8        0.09       -2.09      2.09 o 
  -7  18   8        1.30        0.11      2.95 o 
  -6  18   8        1.14        0.65      1.59 o 
  -5  18   8       25.88       23.37      2.17 o 
  -4  18   8        0.09        0.58      1.75 o 
  -3  18   8       23.86       20.30      2.42 o 
  -2  18   8       11.39       13.14      2.77 o 
  -1  18   8        6.40        7.31      2.03 o 
   0  18   8        2.91        2.84      1.90 o 
   1  18   8        0.05       -0.60      1.95 o 
   2  18   8        0.50        1.25      1.97 o 
  -6  19   8        0.97       -1.50      3.44 o 
  -5  19   8        5.04       -0.63      1.67 o 
  -4  19   8        3.72        7.64      1.83 o 
  -3  19   8       13.60       12.68      2.36 o 
  -2  19   8        0.24       -0.82      2.12 o 
  -1  19   8       43.96       50.81      3.28 o 
   0  19   8       31.17       37.84      3.07 o 
 -14   1   9        0.01       -0.42      1.46 o 
 -13   1   9        1.72        3.57      1.30 o 
 -12   1   9        9.31        8.96      1.18 o 
 -11   1   9       13.98       12.02      1.05 o 
 -10   1   9        4.16        4.44      0.87 o 
  -9   1   9       12.33       13.85      0.92 o 
  -8   1   9        0.05       -0.38      0.57 o 
  -7   1   9        2.46        3.28      0.64 o 
  -6   1   9       17.75       12.08      0.74 o 
  -5   1   9       23.89       23.95      1.05 o 
  -4   1   9       78.23       88.05      2.03 o 
  -3   1   9       12.83       13.66      0.83 o 
  -2   1   9      180.76      176.04      2.74 o 
  -1   1   9      794.02      802.00     11.37 o 
   0   1   9       63.36       79.97      4.10 o 
   1   1   9      213.01      211.68      6.51 o 
   2   1   9       14.84       10.44      2.28 o 
   3   1   9       58.37       52.27      3.62 o 
   4   1   9       17.64       15.17      2.52 o 
   5   1   9       21.96       25.17      3.75 o 
   6   1   9       82.37       97.07     10.75 o 
   7   1   9        4.60        4.33      2.77 o 
 -14   2   9       21.94       25.94      2.41 o 
 -13   2   9        7.88       10.36      1.64 o 
 -12   2   9        4.59        7.99      1.13 o 
 -11   2   9       17.14       17.14      1.17 o 
 -10   2   9       26.04       25.00      1.23 o 
  -9   2   9       55.57       62.04      1.57 o 
  -8   2   9        8.39       10.87      0.77 o 
  -7   2   9       56.94       47.77      1.30 o 
  -6   2   9        5.20        6.63      0.69 o 
  -5   2   9        0.05       -0.62      0.62 o 
  -4   2   9      152.14      157.12      2.43 o 
  -3   2   9        6.39        5.85      0.74 o 
  -2   2   9        2.55        1.98      1.07 o 
  -1   2   9      215.73      212.30      4.13 o 
   0   2   9      367.73      366.86      9.28 o 
   1   2   9        1.17        0.98      2.04 o 
   2   2   9        9.19        6.55      2.28 o 
   3   2   9       12.52       21.12      2.77 o 
   4   2   9       15.43        9.42      3.07 o 
   5   2   9       22.68       22.91      3.01 o 
   6   2   9       14.16       15.64      8.36 o 
   7   2   9        0.04       -1.19      2.38 o 
 -14   3   9       53.55       61.56      3.14 o 
 -13   3   9        9.39       21.56      2.51 o 
 -12   3   9        0.12       -1.10      1.10 o 
 -11   3   9        1.49        0.07      0.90 o 
 -10   3   9        1.26        1.65      0.80 o 
  -9   3   9        3.39        2.62      0.75 o 
  -8   3   9        0.43       -0.21      0.64 o 
  -7   3   9        6.09        5.99      0.70 o 
  -6   3   9        0.47        0.07      0.65 o 
  -5   3   9       36.22       32.95      1.17 o 
  -4   3   9       69.99       72.78      1.73 o 
  -3   3   9       28.69       26.26      1.07 o 
  -2   3   9       19.49       19.53      1.01 o 
  -1   3   9       41.55       37.29      2.31 o 
   0   3   9       66.49       66.21      3.93 o 
   1   3   9        0.73       -1.41      1.80 o 
   2   3   9        8.52        6.82      3.24 o 
   3   3   9       18.35       16.22      5.63 o 
   4   3   9        8.51        7.08      2.52 o 
   5   3   9        9.52        9.89      2.65 o 
   6   3   9        0.02        0.05      2.28 o 
   7   3   9        3.06        2.56      2.65 o 
 -14   4   9        3.72        3.00      1.95 o 
 -13   4   9       47.77       54.82      6.70 o 
 -12   4   9       19.71       22.80      2.04 o 
 -11   4   9       24.64       19.03      1.55 o 
 -10   4   9       58.12       59.24      2.13 o 
  -9   4   9       41.02       36.98      1.35 o 
  -8   4   9        0.00       -0.64      0.64 o 
  -7   4   9        2.53        2.82      0.84 o 
  -6   4   9      130.68      128.61      1.99 o 
  -5   4   9       83.59       79.78      1.74 o 
  -4   4   9        0.46        0.88      0.64 o 
  -3   4   9        0.94        1.24      0.72 o 
  -2   4   9      246.98      235.98      3.74 o 
  -1   4   9       26.41       27.68      1.61 o 
   0   4   9        0.28        1.54      1.97 o 
   1   4   9      111.86      122.78      6.48 o 
   2   4   9        0.44       -2.04      2.04 o 
   3   4   9       43.51       47.78      3.49 o 
   4   4   9       22.52       25.19      4.78 o 
   5   4   9        1.89        3.84      4.26 o 
   6   4   9        1.43        5.99      3.07 o 
   7   4   9        4.15        7.46      3.01 o 
 -13   5   9        1.79        4.64      1.63 o 
 -12   5   9        0.06        1.55      1.57 o 
 -11   5   9        0.31       -1.17      1.23 o 
 -10   5   9       15.32       17.47      1.28 o 
  -9   5   9        0.59        0.30      0.85 o 
  -8   5   9       16.90       12.69      1.11 o 
  -7   5   9        2.52        4.22      0.82 o 
  -6   5   9       63.80       57.67      1.65 o 
  -5   5   9       59.77       57.12      1.71 o 
  -4   5   9       50.79       47.86      1.50 o 
  -3   5   9        3.29        1.91      1.00 o 
  -2   5   9       10.37        7.48      1.00 o 
  -1   5   9        1.71        0.57      1.00 o 
   0   5   9       84.15       89.17      3.10 o 
   1   5   9        3.22        1.34      1.88 o 
   2   5   9        1.18        0.00      1.93 o 
   3   5   9        9.58        6.63      2.38 o 
   4   5   9       11.31        9.89      2.77 o 
   5   5   9        2.12        3.58      2.41 o 
   6   5   9        1.31        3.30      2.52 o 
   7   5   9        5.58        8.23      3.24 o 
 -13   6   9        2.88        2.69      1.78 o 
 -12   6   9       10.88       10.24      1.74 o 
 -11   6   9       10.10       12.78      1.66 o 
 -10   6   9        3.71        1.62      0.90 o 
  -9   6   9        1.46        1.81      0.94 o 
  -8   6   9        7.12        6.91      1.00 o 
  -7   6   9       54.66       52.16      1.56 o 
  -6   6   9        3.92        2.88      0.84 o 
  -5   6   9        9.20        8.77      0.94 o 
  -4   6   9        9.75        8.56      1.20 o 
  -3   6   9       12.89       15.67      1.32 o 
  -2   6   9       12.95       14.41      1.44 o 
  -1   6   9      150.22      161.05      3.64 o 
   0   6   9        2.18        3.15      1.21 o 
   1   6   9        6.01        4.68      2.04 o 
   2   6   9        4.04        0.79      1.88 o 
   3   6   9       17.95       17.63      4.09 o 
   4   6   9       37.12       43.76      3.49 o 
   5   6   9        0.37        0.72      2.56 o 
   6   6   9        7.54        8.83      2.86 o 
 -13   7   9       10.03        7.61      1.88 o 
 -12   7   9        5.45        5.16      2.17 o 
 -11   7   9        6.36        4.89      1.28 o 
 -10   7   9        4.64        1.10      1.01 o 
  -9   7   9        0.24       -1.00      1.00 o 
  -8   7   9        6.94        6.67      1.12 o 
  -7   7   9        3.71        1.70      0.94 o 
  -6   7   9        9.94       11.49      1.00 o 
  -5   7   9       35.01       31.35      1.38 o 
  -4   7   9        4.81        5.85      0.97 o 
  -3   7   9      138.49      154.85      3.19 o 
  -2   7   9       29.65       28.55      1.90 o 
  -1   7   9       13.50       13.83      1.39 o 
   0   7   9       23.96       21.46      1.55 o 
   1   7   9       61.02       60.85      4.78 o 
   2   7   9       19.79       19.98      2.62 o 
   3   7   9        0.70        1.79      2.04 o 
   4   7   9        2.46        2.17      2.28 o 
   5   7   9        0.32       -0.20      2.28 o 
   6   7   9       12.15        8.93      3.58 o 
 -13   8   9        6.68        5.63      1.86 o 
 -12   8   9        6.36        6.17      1.80 o 
 -11   8   9       46.88       47.39      2.46 o 
 -10   8   9        2.98        1.44      1.22 o 
  -9   8   9       15.70       13.79      1.36 o 
  -8   8   9       19.55       21.73      1.47 o 
  -7   8   9       47.44       48.64      2.01 o 
  -6   8   9       40.27       38.29      1.69 o 
  -5   8   9       28.31       25.78      1.54 o 
  -4   8   9       13.10       12.31      1.26 o 
  -3   8   9       58.77       63.75      2.39 o 
  -2   8   9       14.00       16.10      1.47 o 
  -1   8   9        2.64        0.03      1.15 o 
   0   8   9        0.38       -1.13      1.13 o 
   1   8   9       39.89       40.20      3.11 o 
   2   8   9       12.38        9.75      2.38 o 
   3   8   9       21.52       33.08      3.25 o 
   4   8   9        6.12        2.58      2.46 o 
   5   8   9        0.00       -2.38      2.38 o 
   6   8   9       26.85       32.44      3.59 o 
 -12   9   9       47.16       47.50      2.79 o 
 -11   9   9        4.07        4.73      1.41 o 
 -10   9   9        6.17        7.79      1.49 o 
  -9   9   9        8.73       11.66      1.31 o 
  -8   9   9        0.83        0.15      1.03 o 
  -7   9   9       24.59       22.38      1.42 o 
  -6   9   9        1.71        0.69      0.97 o 
  -5   9   9       26.62       32.32      1.99 o 
  -4   9   9       25.25       34.08      1.72 o 
  -3   9   9       28.10       25.08      1.69 o 
  -2   9   9       79.55       86.18      2.80 o 
  -1   9   9        0.93        0.24      1.04 o 
   0   9   9        0.13       -0.58      1.20 o 
   1   9   9        3.29        0.64      2.22 o 
   2   9   9        4.15        8.87      2.28 o 
   3   9   9       33.39       35.24      3.35 o 
   4   9   9        0.25       -2.28      2.28 o 
   5   9   9        3.99        2.21      2.52 o 
   6   9   9        4.22        3.66      2.62 o 
 -12  10   9        3.96        3.11      1.72 o 
 -11  10   9        5.02        5.39      1.49 o 
 -10  10   9        1.89        2.31      1.56 o 
  -9  10   9       27.68       31.24      2.61 o 
  -8  10   9        7.55        9.24      1.26 o 
  -7  10   9       22.16       24.77      1.55 o 
  -6  10   9        6.99        4.72      1.51 o 
  -5  10   9      106.77      121.62      3.70 o 
  -4  10   9       63.41       83.91      3.20 o 
  -3  10   9        0.83        0.66      1.13 o 
  -2  10   9        0.19       -1.10      1.10 o 
  -1  10   9        2.85        4.87      1.27 o 
   0  10   9      117.31      128.01      3.09 o 
   1  10   9        0.11        0.41      1.65 o 
   2  10   9       46.16       62.15      4.09 o 
   3  10   9        1.69        2.30      5.97 o 
   4  10   9        0.13       -2.13      2.13 o 
   5  10   9       21.70       22.70      3.25 o 
 -12  11   9        2.93        2.56      1.61 o 
 -11  11   9        7.74       11.98      1.88 o 
 -10  11   9       42.00       51.84      2.76 o 
  -9  11   9        6.79        6.88      1.59 o 
  -8  11   9        0.19       -0.52      1.26 o 
  -7  11   9        8.91       10.18      1.38 o 
  -6  11   9       43.37       49.03      2.31 o 
  -5  11   9       35.72       36.62      2.26 o 
  -4  11   9       85.22       98.88      4.48 o 
  -3  11   9        0.17       -0.82      1.50 o 
  -2  11   9        9.45        6.67      1.31 o 
  -1  11   9        1.63       -0.59      1.13 o 
   0  11   9        1.77       -0.58      1.15 o 
   1  11   9        0.03        0.57      1.32 o 
   2  11   9        1.49        0.78      2.01 o 
   3  11   9        1.15       -0.10      2.38 o 
   4  11   9        5.86        4.68      2.52 o 
   5  11   9        0.45       -1.47      2.39 o 
 -11  12   9       68.42       78.48      3.44 o 
 -10  12   9       47.88       58.46      2.92 o 
  -9  12   9        4.75        6.26      1.69 o 
  -8  12   9       45.22       37.80      2.31 o 
  -7  12   9        4.57        3.04      1.56 o 
  -6  12   9        7.10        8.97      1.62 o 
  -5  12   9        0.24       -0.26      1.52 o 
  -4  12   9        1.92        3.75      1.57 o 
  -3  12   9       11.17        8.52      1.85 o 
  -2  12   9        0.35       -1.70      1.70 o 
  -1  12   9        0.00       -0.59      1.32 o 
   0  12   9       20.63       19.06      1.51 o 
   1  12   9        8.57        8.01      1.55 o 
   2  12   9       11.21       10.37      1.95 o 
   3  12   9        2.63        0.46      1.83 o 
   4  12   9        2.57        0.15      3.24 o 
 -10  13   9       30.43       32.80      2.37 o 
  -9  13   9       41.97       53.84      2.69 o 
  -8  13   9       37.38       35.74      2.86 o 
  -7  13   9        4.68        3.47      2.32 o 
  -6  13   9       11.47       14.91      1.91 o 
  -5  13   9       46.39       48.91      3.02 o 
  -4  13   9        3.97        1.85      1.83 o 
  -3  13   9       16.32       11.03      1.97 o 
  -2  13   9        0.00       -0.23      1.58 o 
  -1  13   9        4.79        5.17      2.00 o 
   0  13   9       26.73       29.23      2.17 o 
   1  13   9        0.00       -1.32      1.32 o 
   2  13   9        5.47        3.45      1.90 o 
   3  13   9        7.13        4.52      2.03 o 
   4  13   9        0.06       -1.90      1.90 o 
 -10  14   9        0.02        1.87      1.72 o 
  -9  14   9        7.46        6.79      2.90 o 
  -8  14   9       16.48       19.28      3.82 o 
  -7  14   9       28.61       32.24      3.18 o 
  -6  14   9        0.17       -0.44      1.75 o 
  -5  14   9        4.73        4.84      1.92 o 
  -4  14   9       21.21       22.47      2.36 o 
  -3  14   9        2.23       -0.63      1.86 o 
  -2  14   9        2.45        2.91      1.70 o 
  -1  14   9       18.76       23.43      2.29 o 
   0  14   9        0.44       -1.34      1.41 o 
   1  14   9       24.04       32.65      2.70 o 
   2  14   9        0.14       -1.68      1.68 o 
   3  14   9       44.98       48.58      3.11 o 
  -9  15   9        1.05        0.83      2.03 o 
  -8  15   9       14.17       11.99      2.32 o 
  -7  15   9        1.62        2.83      2.01 o 
  -6  15   9        0.90        2.10      2.59 o 
  -5  15   9        7.52        8.36      2.65 o 
  -4  15   9        2.30        2.24      2.73 o 
  -3  15   9       53.10       78.27      3.88 o 
  -2  15   9        0.56        0.33      1.85 o 
  -1  15   9       10.82       12.26      2.17 o 
   0  15   9       17.67       14.82      2.00 o 
   1  15   9       38.89       47.71      3.14 o 
   2  15   9        8.14        8.58      2.95 o 
  -8  16   9        0.00       -2.44      2.72 o 
  -7  16   9        1.34       -1.88      1.88 o 
  -6  16   9       17.33       20.89      3.56 o 
  -5  16   9        5.78        5.32      2.03 o 
  -4  16   9        0.72       -0.02      2.38 o 
  -3  16   9        7.70        7.18      2.52 o 
  -2  16   9        1.31       -0.51      2.41 o 
  -1  16   9       17.42       18.39      3.01 o 
   0  16   9       14.13       16.13      2.48 o 
   1  16   9       44.38       53.89      3.70 o 
  -6  17   9        0.23       -1.95      1.95 o 
  -5  17   9        0.03       -0.71      2.89 o 
  -4  17   9        3.65        0.68      2.41 o 
  -3  17   9        5.08        5.86      2.77 o 
  -2  17   9        5.07        8.19      2.65 o 
  -1  17   9        3.10        4.26      2.65 o 
   0  17   9        3.36        3.62      2.19 o 
 -13   0  10        0.34        6.14      2.65 o 
 -12   0  10        9.94        3.86      1.43 o 
 -11   0  10        2.05        0.17      1.23 o 
 -10   0  10        1.34       -1.12      1.12 o 
  -9   0  10       41.70       37.58      1.90 o 
  -8   0  10        2.25        2.70      0.95 o 
  -7   0  10       34.19       34.26      1.49 o 
  -6   0  10       41.80       38.61      1.76 o 
  -5   0  10       77.86       82.85      2.46 o 
  -4   0  10      180.68      188.43      3.59 o 
  -3   0  10       27.79       27.18      1.43 o 
  -2   0  10       27.61       25.58      3.75 o 
  -1   0  10        7.41        4.43      3.41 o 
   0   0  10        5.71        4.43      3.07 o 
   1   0  10       89.66      113.25      7.16 o 
   2   0  10       12.40       15.35      4.09 o 
   3   0  10        0.29        1.71      3.07 o 
   4   0  10        7.06        6.14      3.41 o 
   5   0  10       44.64       53.22      5.80 o 
 -13   1  10       53.66       59.95      2.73 o 
 -12   1  10        0.59       -0.93      1.19 o 
 -11   1  10        1.43        2.07      1.01 o 
 -10   1  10       19.03       21.65      1.17 o 
  -9   1  10        4.98        3.85      0.82 o 
  -8   1  10       16.60       15.38      0.90 o 
  -7   1  10        0.99        0.86      0.61 o 
  -6   1  10       72.98       75.39      1.61 o 
  -5   1  10        6.91        6.98      0.80 o 
  -4   1  10       21.25       23.06      1.00 o 
  -3   1  10        0.19       -0.70      0.70 o 
  -2   1  10       23.61       23.54      2.65 o 
  -1   1  10        0.73       -1.71      1.93 o 
   0   1  10        9.73       10.88      2.39 o 
   1   1  10        9.21        8.19      2.65 o 
   2   1  10        1.22        1.02      3.24 o 
   3   1  10        0.16       -1.90      2.28 o 
   4   1  10        0.15       -2.28      2.28 o 
   5   1  10        0.19        1.33      2.52 o 
 -13   2  10        0.87        1.83      1.72 o 
 -12   2  10        1.37        1.10      1.97 o 
 -11   2  10        0.06       -1.08      1.08 o 
 -10   2  10        1.22        0.96      1.01 o 
  -9   2  10       11.35       10.38      1.15 o 
  -8   2  10       11.73       13.60      1.00 o 
  -7   2  10       11.57       11.63      0.83 o 
  -6   2  10        0.02        0.00      0.60 o 
  -5   2  10       70.95       73.55      1.68 o 
  -4   2  10       27.32       25.69      1.09 o 
  -3   2  10        6.06        7.27      0.95 o 
  -2   2  10        4.22        3.63      1.68 o 
  -1   2  10       18.40       12.82      2.65 o 
   0   2  10        2.37        2.89      3.41 o 
   1   2  10       86.79       89.14      4.46 o 
   2   2  10        6.74        5.12      2.41 o 
   3   2  10        1.74       -2.10      2.38 o 
   4   2  10        1.00        1.31      2.38 o 
   5   2  10        0.04        0.16      2.52 o 
 -13   3  10        1.17       -1.07      1.73 o 
 -12   3  10        4.89        5.01      1.60 o 
 -11   3  10        9.03        6.61      1.39 o 
 -10   3  10       27.07       22.83      1.59 o 
  -9   3  10       13.46       12.48      1.07 o 
  -8   3  10        1.27        0.43      0.82 o 
  -7   3  10       24.68       31.67      1.39 o 
  -6   3  10       39.50       38.00      1.39 o 
  -5   3  10        5.85        4.57      0.82 o 
  -4   3  10       12.51        9.77      1.21 o 
  -3   3  10       87.89       90.88      2.33 o 
  -2   3  10       37.02       34.16      2.26 o 
  -1   3  10        2.19       -0.60      2.04 o 
   0   3  10      100.64      100.46      4.82 o 
   1   3  10       20.43       21.86      2.77 o 
   2   3  10       12.45       13.15      4.43 o 
   3   3  10       10.86        8.77      2.52 o 
   4   3  10        6.21        4.65      2.73 o 
   5   3  10        0.25       -2.28      2.28 o 
 -12   4  10        3.84        3.79      1.97 o 
 -11   4  10        0.70        0.06      1.77 o 
 -10   4  10        0.82        0.38      1.42 o 
  -9   4  10        8.20       12.51      1.13 o 
  -8   4  10        8.75        6.79      0.90 o 
  -7   4  10       16.91       15.74      1.08 o 
  -6   4  10        2.75        3.43      0.81 o 
  -5   4  10        4.29        3.20      0.87 o 
  -4   4  10        1.18        1.23      0.84 o 
  -3   4  10       47.25       44.82      2.20 o 
  -2   4  10        0.83        2.48      1.44 o 
  -1   4  10        7.98       10.23      2.38 o 
   0   4  10       36.23       34.13      3.14 o 
   1   4  10        0.04        1.81      2.04 o 
   2   4  10        2.83        2.32      2.28 o 
   3   4  10        0.46        0.52      2.28 o 
   4   4  10        0.88       -0.51      2.41 o 
   5   4  10        2.21        1.69      2.52 o 
 -12   5  10        0.91        0.59      1.47 o 
 -11   5  10        4.32        4.28      1.57 o 
 -10   5  10       37.29       36.04      2.00 o 
  -9   5  10        3.75        5.71      1.01 o 
  -8   5  10       28.20       32.19      1.39 o 
  -7   5  10        0.98        0.97      0.80 o 
  -6   5  10        0.27       -0.04      0.74 o 
  -5   5  10       37.76       38.69      1.68 o 
  -4   5  10        2.78        3.62      0.96 o 
  -3   5  10        3.90        5.16      1.32 o 
  -2   5  10        1.74       -0.33      1.39 o 
  -1   5  10        1.79        1.71      3.07 o 
   0   5  10        5.42        8.37      2.52 o 
   1   5  10       11.22       10.53      3.92 o 
   2   5  10       68.39       72.76      4.58 o 
   3   5  10       12.03        8.81      2.62 o 
   4   5  10       13.04       13.14      2.77 o 
   5   5  10        5.13        2.22      3.58 o 
 -12   6  10        5.12        4.65      1.73 o 
 -11   6  10        0.01        0.71      1.49 o 
 -10   6  10       13.13       13.59      2.12 o 
  -9   6  10        2.15        2.75      1.00 o 
  -8   6  10       12.81       15.25      1.24 o 
  -7   6  10        7.21        6.64      1.02 o 
  -6   6  10       11.38        7.38      1.03 o 
  -5   6  10       13.74       13.52      1.23 o 
  -4   6  10       12.62       14.12      1.39 o 
  -3   6  10        0.11        1.93      1.26 o 
  -2   6  10       15.85       20.01      2.07 o 
  -1   6  10        1.92        2.05      3.07 o 
   0   6  10       14.37       12.16      2.38 o 
   1   6  10      135.71      145.74      5.63 o 
   2   6  10        4.22        6.01      2.52 o 
   3   6  10        1.65        2.42      2.62 o 
   4   6  10        0.06       -2.21      3.41 o 
   5   6  10        1.60       -1.59      2.52 o 
 -12   7  10        9.86       13.50      1.99 o 
 -11   7  10        4.49        6.37      1.73 o 
 -10   7  10        0.77       -0.85      1.16 o 
  -9   7  10        4.75        5.30      1.26 o 
  -8   7  10        4.29        3.10      1.07 o 
  -7   7  10        4.05        5.64      1.08 o 
  -6   7  10        2.49        3.34      1.08 o 
  -5   7  10        0.03        0.45      0.95 o 
  -4   7  10       24.65       19.54      1.52 o 
  -3   7  10       33.43       38.89      2.04 o 
  -2   7  10       27.17       25.82      1.89 o 
  -1   7  10        9.92       11.63      2.38 o 
   0   7  10       48.50       43.06      4.43 o 
   1   7  10        5.93        9.71      2.56 o 
   2   7  10        0.49       -0.67      2.38 o 
   3   7  10        3.23       -0.85      2.41 o 
   4   7  10       17.88       23.34      3.35 o 
 -11   8  10       14.22       18.67      2.07 o 
 -10   8  10        4.46        3.64      1.37 o 
  -9   8  10       57.69       72.13      2.78 o 
  -8   8  10       16.68       20.45      1.44 o 
  -7   8  10       25.45       24.35      1.64 o 
  -6   8  10        0.09       -0.86      1.45 o 
  -5   8  10        0.90        0.29      1.11 o 
  -4   8  10       14.46       18.23      1.58 o 
  -3   8  10       20.55       22.83      1.76 o 
  -2   8  10        9.97        5.79      1.50 o 
  -1   8  10       51.87       53.87      3.77 o 
   0   8  10       21.51       18.85      2.77 o 
   1   8  10        3.54        3.91      2.38 o 
   2   8  10       75.29       82.87      4.66 o 
   3   8  10        0.02       -2.46      2.46 o 
   4   8  10        0.00       -2.38      2.38 o 
 -11   9  10       14.71       16.59      1.90 o 
 -10   9  10       28.68       33.87      2.56 o 
  -9   9  10        4.06        8.09      1.68 o 
  -8   9  10       43.10       59.11      4.20 o 
  -7   9  10        6.25        5.70      1.56 o 
  -6   9  10        0.02       -1.21      1.21 o 
  -5   9  10       38.40       35.37      1.98 o 
  -4   9  10       60.03       73.49      3.14 o 
  -3   9  10       31.26       32.14      2.31 o 
  -2   9  10        2.71        0.96      1.19 o 
  -1   9  10        0.24       -1.05      1.32 o 
   0   9  10        3.12        4.96      2.21 o 
   1   9  10       28.67       33.79      3.20 o 
   2   9  10        8.71        8.57      2.70 o 
   3   9  10       13.86       18.97      3.11 o 
 -10  10  10        3.78        3.12      1.61 o 
  -9  10  10       12.13       13.94      1.96 o 
  -8  10  10       20.36       24.18      2.89 o 
  -7  10  10       18.97       17.76      2.09 o 
  -6  10  10       13.55       12.93      1.74 o 
  -5  10  10        4.21        3.69      1.63 o 
  -4  10  10        2.26        0.18      1.87 o 
  -3  10  10        0.23       -0.09      1.55 o 
  -2  10  10       11.52       15.62      1.80 o 
  -1  10  10       14.63       17.19      1.86 o 
   0  10  10       30.36       31.85      2.56 o 
   1  10  10       12.46       16.49      2.95 o 
   2  10  10        0.05       -0.81      2.21 o 
   3  10  10       14.39       17.61      3.20 o 
 -10  11  10        1.38        3.82      2.07 o 
  -9  11  10       20.87       25.05      3.01 o 
  -8  11  10        6.02        8.08      2.09 o 
  -7  11  10        0.03       -3.10      3.10 o 
  -6  11  10        1.47       -1.93      1.97 o 
  -5  11  10        0.13       -2.14      2.14 o 
  -4  11  10       50.46       45.67      2.82 o 
  -3  11  10        0.76        0.16      1.50 o 
  -2  11  10       11.22       16.18      1.82 o 
  -1  11  10        0.00       -1.02      1.81 o 
   0  11  10        1.09        1.94      1.89 o 
   1  11  10        0.36       -0.78      1.92 o 
   2  11  10        3.74        2.84      3.32 o 
  -9  12  10       73.57       87.75      8.10 o 
  -8  12  10       13.00       14.24      2.26 o 
  -7  12  10        2.94       -0.96      1.75 o 
  -6  12  10        2.70       -2.35      2.48 o 
  -5  12  10        5.07        2.42      2.58 o 
  -4  12  10        5.96        5.68      1.90 o 
  -3  12  10        4.17        4.07      1.90 o 
  -2  12  10        3.48        4.51      1.67 o 
  -1  12  10        4.52        7.31      2.09 o 
   0  12  10        2.29        1.92      3.24 o 
   1  12  10       12.21       12.75      2.26 o 
   2  12  10        4.81        1.43      2.09 o 
  -8  13  10        7.24       12.95      2.57 o 
  -7  13  10       20.05       15.47      2.35 o 
  -6  13  10        0.85       -1.46      1.75 o 
  -5  13  10        2.06        2.05      2.17 o 
  -4  13  10        3.63        2.10      2.28 o 
  -3  13  10       24.55       30.54      3.50 o 
  -2  13  10        0.03        1.37      1.65 o 
  -1  13  10        0.31       -1.13      1.95 o 
   0  13  10        1.34        3.85      2.73 o 
   1  13  10       18.80       16.03      3.25 o 
  -7  14  10        5.75        5.44      2.09 o 
  -6  14  10        6.24        4.09      2.89 o 
  -5  14  10        7.30        9.83      2.65 o 
  -4  14  10        3.24       -0.34      2.41 o 
  -3  14  10        1.11        0.71      2.90 o 
  -2  14  10       24.11       40.04      3.73 o 
  -1  14  10        1.11        1.06      2.08 o 
   0  14  10        7.62        8.47      3.01 o 
  -6  15  10        0.14       -1.75      1.75 o 
  -5  15  10        0.42       -2.28      2.28 o 
  -4  15  10        3.13        5.61      2.62 o 
  -3  15  10        1.01        2.20      2.38 o 
  -2  15  10        0.08       -0.17      2.41 o 
 -11   1  11        2.48        0.36      1.91 o 
 -10   1  11        1.23        2.93      1.23 o 
  -9   1  11       15.99       14.26      1.85 o 
  -8   1  11       48.19       47.41      2.01 o 
  -7   1  11       15.04       16.53      1.00 o 
  -6   1  11       11.95        7.57      0.85 o 
  -5   1  11        0.07       -0.80      0.80 o 
  -4   1  11      100.11      102.03      3.37 o 
  -3   1  11        0.34        2.60      1.61 o 
  -2   1  11        0.09        0.36      2.56 o 
  -1   1  11        0.00       -2.17      2.17 o 
   0   1  11        0.25       -1.80      2.28 o 
   1   1  11        9.18       10.74      5.12 o 
   2   1  11        3.02        2.17      2.62 o 
   3   1  11       25.01       30.81      3.73 o 
 -11   2  11        9.12       13.14      1.72 o 
 -10   2  11        5.18        6.21      1.22 o 
  -9   2  11        3.59        4.23      1.19 o 
  -8   2  11       25.49       28.97      1.24 o 
  -7   2  11       28.69       33.23      1.29 o 
  -6   2  11        4.97        6.53      0.90 o 
  -5   2  11       21.59       19.30      1.27 o 
  -4   2  11       10.71       10.34      1.56 o 
  -3   2  11        0.82        3.03      1.70 o 
  -2   2  11        3.38       -0.17      2.17 o 
  -1   2  11       11.97       13.36      3.58 o 
   0   2  11        2.59        4.78      2.41 o 
   1   2  11       25.47       30.27      3.38 o 
   2   2  11        0.01       -0.34      2.41 o 
   3   2  11        0.92        2.22      2.65 o 
 -11   3  11        2.79        2.23      1.52 o 
 -10   3  11        3.98        3.08      1.44 o 
  -9   3  11        3.49        2.86      1.19 o 
  -8   3  11        9.60       12.39      1.02 o 
  -7   3  11       23.15       22.12      1.14 o 
  -6   3  11       24.46       27.21      1.27 o 
  -5   3  11        3.46        2.62      1.08 o 
  -4   3  11        5.82        4.95      1.39 o 
  -3   3  11       18.02       19.33      2.28 o 
  -2   3  11       70.43       80.04      4.51 o 
  -1   3  11       16.03       15.83      2.77 o 
   0   3  11        0.93        0.38      2.56 o 
   1   3  11        0.06        3.22      4.09 o 
   2   3  11        0.10       -1.71      2.41 o 
   3   3  11        4.20        5.09      2.77 o 
 -11   4  11       26.74       30.15      2.29 o 
 -10   4  11        0.59       -1.37      1.37 o 
  -9   4  11        5.85        8.07      1.40 o 
  -8   4  11        8.66        5.81      1.07 o 
  -7   4  11       10.15       15.77      1.12 o 
  -6   4  11        0.38       -0.55      0.88 o 
  -5   4  11        2.91        3.43      1.06 o 
  -4   4  11        7.37       10.60      1.63 o 
  -3   4  11        8.52       11.64      2.58 o 
  -2   4  11        9.51        9.72      2.38 o 
  -1   4  11        8.01       11.39      2.86 o 
   0   4  11       46.69       60.76     11.43 o 
   1   4  11       11.82       15.51      2.77 o 
   2   4  11        5.01        6.39      2.77 o 
   3   4  11        1.84       -0.68      2.65 o 
 -10   5  11        4.29        2.65      1.51 o 
  -9   5  11        0.21       -0.81      1.20 o 
  -8   5  11        0.00       -0.42      1.10 o 
  -7   5  11       44.65       50.51      2.50 o 
  -6   5  11       13.63       11.89      1.32 o 
  -5   5  11       44.91       44.39      2.10 o 
  -4   5  11        1.98        3.68      1.29 o 
  -3   5  11        9.52       11.13      1.88 o 
  -2   5  11        1.50       -0.08      2.04 o 
  -1   5  11        0.20        1.19      2.38 o 
   0   5  11        1.62        1.92      2.52 o 
   1   5  11        3.90        8.56      2.56 o 
   2   5  11        5.35        2.45      2.62 o 
 -10   6  11       14.18       16.93      1.99 o 
  -9   6  11       18.11       19.68      1.79 o 
  -8   6  11       13.58       14.79      1.83 o 
  -7   6  11        7.82       10.53      1.39 o 
  -6   6  11       12.16       12.85      1.73 o 
  -5   6  11        7.50        6.75      1.33 o 
  -4   6  11        0.12       -1.15      1.15 o 
  -3   6  11        4.01        6.30      3.58 o 
  -2   6  11        2.32       -0.95      2.21 o 
  -1   6  11        0.76        1.40      2.04 o 
   0   6  11        0.02       -0.80      2.13 o 
   1   6  11        6.18       10.55      2.86 o 
   2   6  11        5.63        3.90      2.77 o 
 -10   7  11       17.06       13.87      2.07 o 
  -9   7  11        1.82        2.15      1.47 o 
  -8   7  11       63.15       73.23      3.15 o 
  -7   7  11        1.22        0.31      1.91 o 
  -6   7  11        3.18       -1.64      1.64 o 
  -5   7  11       21.10       17.93      1.87 o 
  -4   7  11        2.36        0.96      1.28 o 
  -3   7  11        0.51       -1.34      1.38 o 
  -2   7  11       17.30       21.15      2.95 o 
  -1   7  11        0.16        2.60      2.28 o 
   0   7  11        2.74        5.56      2.46 o 
   1   7  11       27.51       23.80      4.78 o 
   2   7  11       12.72       12.62      3.01 o 
  -9   8  11       10.15       12.64      2.09 o 
  -8   8  11        4.28        4.90      1.74 o 
  -7   8  11       32.07       32.49      2.55 o 
  -6   8  11        1.41       -1.44      1.44 o 
  -5   8  11       12.82       11.41      1.95 o 
  -4   8  11       14.39       17.70      2.56 o 
  -3   8  11        1.33        1.88      1.43 o 
  -2   8  11       11.13       12.65      2.09 o 
  -1   8  11        1.10        2.39      2.21 o 
   0   8  11        2.64        5.61      2.62 o 
   1   8  11        1.46        1.09      2.27 o 
  -9   9  11        1.27        0.60      1.85 o 
  -8   9  11        1.22        1.25      1.77 o 
  -7   9  11       10.09       11.98      2.03 o 
  -6   9  11        8.53        5.65      2.78 o 
  -5   9  11        4.54        5.38      1.83 o 
  -4   9  11        0.56        0.14      3.41 o 
  -3   9  11        2.86       -0.30      1.75 o 
  -2   9  11        3.16        2.32      1.99 o 
  -1   9  11        4.72        9.26      2.19 o 
   0   9  11       27.13       45.00      3.84 o 
   1   9  11        4.93        7.90      3.92 o 
  -8  10  11        0.69        0.63      1.75 o 
  -7  10  11       37.89       45.86      3.02 o 
  -6  10  11       10.63        7.71      2.09 o 
  -5  10  11        9.14        4.61      2.22 o 
  -4  10  11        7.54        6.14      2.41 o 
  -3  10  11        7.85        5.35      2.03 o 
  -2  10  11        1.71       -1.93      2.38 o 
  -1  10  11       19.82       31.32      3.93 o 
   0  10  11        3.33        7.82      2.23 o 
  -7  11  11        2.05        1.33      2.42 o 
  -6  11  11        2.05       -0.56      2.03 o 
  -5  11  11        0.12       -0.51      2.17 o 
  -4  11  11        0.54       -1.26      2.04 o 
  -3  11  11        1.30       -1.70      1.70 o 
  -2  11  11        0.05       -2.24      2.46 o 
  -1  11  11        8.11        8.93      3.03 o 
  -5  12  11        0.84       -2.04      2.04 o 
  -4  12  11        0.00       -0.14      2.73 o 
  -3  12  11        9.28        4.43      2.08 o 
  -8   0  12       22.81       26.67      2.48 o 
  -7   0  12        4.19        5.53      2.38 o 
  -6   0  12       94.88      113.25      7.85 o 
  -5   0  12       15.03       14.33      4.09 o 
  -4   0  12        0.18       -1.71      3.41 o 
  -3   0  12       15.81       15.69      4.09 o 
  -2   0  12       10.67       13.64      4.43 o 
  -1   0  12       28.51       35.48      5.12 o 
  -8   1  12        9.11        6.83      1.57 o 
  -7   1  12       18.38       20.53      2.12 o 
  -6   1  12       30.85       31.57      2.47 o 
  -5   1  12       27.97       32.42      3.49 o 
  -4   1  12       15.49       15.33      3.01 o 
  -3   1  12        0.04       -0.79      2.28 o 
  -2   1  12        0.06       -1.87      2.52 o 
  -1   1  12        3.26        6.41      2.77 o 
  -8   2  12       27.32       26.09      1.89 o 
  -7   2  12       22.36       24.51      1.57 o 
  -6   2  12        7.32        4.42      1.67 o 
  -5   2  12       16.40       13.48      2.77 o 
  -4   2  12        5.40        5.29      2.41 o 
  -3   2  12        0.19       -2.14      2.52 o 
  -2   2  12        6.45        2.39      2.65 o 
  -1   2  12        2.19       -0.24      2.46 o 
  -8   3  12       18.34       13.54      1.78 o 
  -7   3  12       50.77       55.89      2.34 o 
  -6   3  12        3.04        2.76      1.38 o 
  -5   3  12        1.59       -0.58      1.87 o 
  -4   3  12        6.04        5.67      2.73 o 
  -3   3  12        0.94       -2.04      2.04 o 
  -2   3  12        6.97        9.37      2.77 o 
  -1   3  12        1.97        0.49      2.38 o 
  -8   4  12        0.19       -1.15      1.15 o 
  -7   4  12        8.29        5.60      1.55 o 
  -6   4  12       16.08       17.75      1.53 o 
  -5   4  12        4.12        2.73      2.41 o 
  -4   4  12        7.56        4.88      5.97 o 
  -3   4  12        6.98        3.59      2.52 o 
  -2   4  12        0.04       -1.72      3.24 o 
  -1   4  12        0.06        1.74      4.26 o 
  -7   5  12        0.23       -1.21      1.21 o 
  -6   5  12        6.09        6.28      2.31 o 
  -5   5  12        8.28        8.24      2.18 o 
  -4   5  12        5.87        5.36      2.11 o 
  -3   5  12        0.90       -1.90      2.13 o 
  -2   5  12        0.08       -0.54      3.75 o 
  -7   6  12        6.38        7.18      2.74 o 
  -6   6  12        8.66       10.09      1.90 o 
  -5   6  12        0.62        0.00      2.17 o 
  -4   6  12        1.90       -1.68      1.68 o 
  -3   6  12        1.25        0.14      2.70 o 
  -2   6  12        6.80        4.14      2.46 o 
  -5   7  12        5.23        2.10      2.52 o 
  -4   7  12        0.42       -1.17      4.61 o 
                                                 
