# Supplementary material for: Crystal structure of ethyl 2-amino-4-(4-meth­oxy­phen­yl)-4H-1-benzothieno[3,2-b]pyran-3-carboxyl­ate
Source: Acta Crystallogr E Crystallogr Commun. 2015 Apr 30;71(Pt 5):o366–7. doi: 10.1107/S2056989015008154 (PMC4420120; doi:10.1107/S2056989015008154)
Supplement: Supplementary file 3 [file e-71-0o366-Isup3.cml]

<?xml version="1.0" encoding="UTF-8"?>
<cml convention="cmlDict:cmllite" xmlns="http://www.xml-cml.org/schema" xmlns:cmlDict="http://www.xml-cml.org/dictionary/cml/" xmlns:nameDict="http://www.xml-cml.org/dictionary/cml/name/">
  <molecule id="m1">
    <name dictRef="nameDict:unknown">2-Amino-4-(4-methoxyphenyl)-4H-1-benzothieno[3,2-b]pyran-3-carboxylate</name>
    <atomArray>
      <atom id="a1" elementType="N">
        <label value="N" dictRef="cmlDict:locant"/>
      </atom>
      <atom id="a54" elementType="H"/>
      <atom id="a55" elementType="H"/>
      <atom id="a2" elementType="C">
        <label value="1" dictRef="cmlDict:locant"/>
        <label value="C" dictRef="cmlDict:locant"/>
      </atom>
      <atom id="a27" elementType="O" hydrogenCount="0">
        <label value="O" dictRef="cmlDict:locant"/>
      </atom>
      <atom id="a56" elementType="H"/>
      <atom id="a57" elementType="H"/>
      <atom id="a58" elementType="H"/>
      <atom id="a3" elementType="C" hydrogenCount="0">
        <label value="1" dictRef="cmlDict:locant"/>
      </atom>
      <atom id="a4" elementType="C">
        <label value="2" dictRef="cmlDict:locant"/>
      </atom>
      <atom id="a5" elementType="C">
        <label value="3" dictRef="cmlDict:locant"/>
      </atom>
      <atom id="a6" elementType="C" hydrogenCount="0">
        <label value="4" dictRef="cmlDict:locant"/>
      </atom>
      <atom id="a7" elementType="C">
        <label value="5" dictRef="cmlDict:locant"/>
      </atom>
      <atom id="a8" elementType="C">
        <label value="6" dictRef="cmlDict:locant"/>
      </atom>
      <atom id="a59" elementType="H"/>
      <atom id="a60" elementType="H"/>
      <atom id="a61" elementType="H"/>
      <atom id="a62" elementType="H"/>
      <atom id="a41" elementType="O" hydrogenCount="0">
        <label value="1" dictRef="cmlDict:locant"/>
      </atom>
      <atom id="a42" elementType="C" hydrogenCount="0">
        <label value="2" dictRef="cmlDict:locant"/>
      </atom>
      <atom id="a43" elementType="C" hydrogenCount="0">
        <label value="3" dictRef="cmlDict:locant"/>
      </atom>
      <atom id="a44" elementType="C">
        <label value="4" dictRef="cmlDict:locant"/>
      </atom>
      <atom id="a45" elementType="C" hydrogenCount="0">
        <label value="4a" dictRef="cmlDict:locant"/>
      </atom>
      <atom id="a46" elementType="S" hydrogenCount="0">
        <label value="5" dictRef="cmlDict:locant"/>
        <label value="S" dictRef="cmlDict:locant"/>
      </atom>
      <atom id="a47" elementType="C" hydrogenCount="0">
        <label value="5a" dictRef="cmlDict:locant"/>
      </atom>
      <atom id="a48" elementType="C">
        <label value="6" dictRef="cmlDict:locant"/>
      </atom>
      <atom id="a49" elementType="C">
        <label value="7" dictRef="cmlDict:locant"/>
      </atom>
      <atom id="a50" elementType="C">
        <label value="8" dictRef="cmlDict:locant"/>
      </atom>
      <atom id="a51" elementType="C">
        <label value="9" dictRef="cmlDict:locant"/>
      </atom>
      <atom id="a52" elementType="C" hydrogenCount="0">
        <label value="9a" dictRef="cmlDict:locant"/>
      </atom>
      <atom id="a53" elementType="C" hydrogenCount="0">
        <label value="9b" dictRef="cmlDict:locant"/>
      </atom>
      <atom id="a29" elementType="C" hydrogenCount="0">
        <label value="C" dictRef="cmlDict:locant"/>
      </atom>
      <atom id="a30" elementType="O" hydrogenCount="0">
        <label value="O'" dictRef="cmlDict:locant"/>
      </atom>
      <atom id="a31" elementType="O" formalCharge="-1" hydrogenCount="0">
        <label value="O" dictRef="cmlDict:locant"/>
      </atom>
      <atom id="a63" elementType="H"/>
      <atom id="a64" elementType="H"/>
      <atom id="a65" elementType="H"/>
      <atom id="a66" elementType="H"/>
      <atom id="a67" elementType="H"/>
    </atomArray>
    <bondArray>
      <bond id="a1_a54" atomRefs2="a1 a54" order="S"/>
      <bond id="a1_a55" atomRefs2="a1 a55" order="S"/>
      <bond id="a2_a27" atomRefs2="a2 a27" order="S"/>
      <bond id="a2_a56" atomRefs2="a2 a56" order="S"/>
      <bond id="a2_a57" atomRefs2="a2 a57" order="S"/>
      <bond id="a2_a58" atomRefs2="a2 a58" order="S"/>
      <bond id="a3_a4" atomRefs2="a3 a4" order="D"/>
      <bond id="a4_a5" atomRefs2="a4 a5" order="S"/>
      <bond id="a5_a6" atomRefs2="a5 a6" order="D"/>
      <bond id="a6_a7" atomRefs2="a6 a7" order="S"/>
      <bond id="a7_a8" atomRefs2="a7 a8" order="D"/>
      <bond id="a8_a3" atomRefs2="a8 a3" order="S"/>
      <bond id="a4_a59" atomRefs2="a4 a59" order="S"/>
      <bond id="a5_a60" atomRefs2="a5 a60" order="S"/>
      <bond id="a7_a61" atomRefs2="a7 a61" order="S"/>
      <bond id="a8_a62" atomRefs2="a8 a62" order="S"/>
      <bond id="a27_a6" atomRefs2="a27 a6" order="S"/>
      <bond id="a41_a53" atomRefs2="a41 a53" order="S"/>
      <bond id="a53_a45" atomRefs2="a53 a45" order="D"/>
      <bond id="a45_a44" atomRefs2="a45 a44" order="S"/>
      <bond id="a44_a43" atomRefs2="a44 a43" order="S"/>
      <bond id="a43_a42" atomRefs2="a43 a42" order="D"/>
      <bond id="a41_a42" atomRefs2="a41 a42" order="S"/>
      <bond id="a52_a47" atomRefs2="a52 a47" order="D"/>
      <bond id="a46_a47" atomRefs2="a46 a47" order="S"/>
      <bond id="a48_a49" atomRefs2="a48 a49" order="D"/>
      <bond id="a49_a50" atomRefs2="a49 a50" order="S"/>
      <bond id="a50_a51" atomRefs2="a50 a51" order="D"/>
      <bond id="a47_a48" atomRefs2="a47 a48" order="S"/>
      <bond id="a51_a52" atomRefs2="a51 a52" order="S"/>
      <bond id="a53_a52" atomRefs2="a53 a52" order="S"/>
      <bond id="a46_a45" atomRefs2="a46 a45" order="S"/>
      <bond id="a29_a30" atomRefs2="a29 a30" order="D"/>
      <bond id="a29_a31" atomRefs2="a29 a31" order="S"/>
      <bond id="a43_a29" atomRefs2="a43 a29" order="S"/>
      <bond id="a44_a63" atomRefs2="a44 a63" order="S"/>
      <bond id="a48_a64" atomRefs2="a48 a64" order="S"/>
      <bond id="a49_a65" atomRefs2="a49 a65" order="S"/>
      <bond id="a50_a66" atomRefs2="a50 a66" order="S"/>
      <bond id="a51_a67" atomRefs2="a51 a67" order="S"/>
      <bond id="a3_a44" atomRefs2="a3 a44" order="S"/>
      <bond id="a1_a42" atomRefs2="a1 a42" order="S"/>
    </bondArray>
  </molecule>
</cml>
